# Supplementary material for: The Influence of Life History and Sexual Dimorphism on Entheseal Changes in Modern Humans and African Great Apes
Source: PLoS One. 2014 Sep 24;9(9):e107963. doi: 10.1371/journal.pone.0107963 (PMC4175998; doi:10.1371/journal.pone.0107963)
Supplement: Table S1 — a) Results of the Wilcoxon test for the intraobserver error in the scoring of mean robusticty scores between two independent sessions: b) Percentage of intraobserver disagreement and Cohen’s weighted kappa for EF and OL. (XLS) [file pone.0107963.s001.xls]

## Sheet: TableS1
			a)	Complex	Z	p
				Upper Limb	-0.237501	ns
				Shoulder	-0.210211	ns
				Elbow	-0.870742	ns
				Forearm	0.267305	ns
				Lower Limb	-1.24034	ns
				Hip	0.979732	ns
				Knee	-0.327824	ns
				Foot	-0.142422	ns
			b)		intra-observer error (%)	weighted k
				EF	7	0.7
				OL	6	0.7
