# Supplementary material for: The Influence of Life History and Sexual Dimorphism on Entheseal Changes in Modern Humans and African Great Apes
Source: PLoS One. 2014 Sep 24;9(9):e107963. doi: 10.1371/journal.pone.0107963 (PMC4175998; doi:10.1371/journal.pone.0107963)
Supplement: Table S2 — Proliferative enthesopathies (EF): summary statistics by genus and age class. SD = standard deviation. (XLS) [file pone.0107963.s002.xls]

## Sheet: TableS2
	Table S2 . Proliferative enthesopathies (EF): summary statistics by genus and age class. SD= standard deviation.
			Age classes
			0			1			2			3			4			5			6			7
	Genus	Enthesis	N	Mean	SD	N	Mean	SD	N	Mean	SD	N	Mean	SD	N	Mean	SD	N	Mean	SD	N	Mean	SD	N	Mean	SD
	Gorilla	M. triceps brachii (scapula)	9	0	0	1	0		5	0	0	13	0	0	4	0	0	5	0	0	4	0	0	1	0
	Gorilla	costoclavicular lig.	8	0	0	1	0		4	0.5	1	10	0.4	0.699206	5	0	0	5	0.2	0.447214	3	0	0	1	0
	Gorilla	M. pectoralis major (clavicle)	8	0	0	1	0		4	0	0	11	0	0	5	0.2	0.447214	5	0	0	3	0	0	1	0
	Gorilla	conoid lig.	8	0	0	1	0		4	0	0	11	0	0	5	0	0	4	0	0	2	0	0	1	0
	Gorilla	trapezoid lig.	8	0	0	1	0		4	0	0	11	0	0	5	0.2	0.447214	4	0	0	2	0	0	1	0
	Gorilla	M. deltoideus (clavicle)	8	0	0	1	0		4	0	0	10	0	0	5	0	0	4	0	0	2	0	0	1	0
	Gorilla	M. pectoralis major (humerus)	10	0	0	1	0		6	0	0	14	0.0714286	0.267261	4	0	0	6	0	0	4	0	0	1	0
	Gorilla	M. latissimus dorsi / teres major	10	0	0	1	0		6	0	0	14	0.0714286	0.267261	4	0	0	6	0	0	4	0	0	1	0
	Gorilla	M. deltoideus (humerus)	10	0	0	1	0		5	0	0	14	0	0	4	0	0	6	0	0	4	0	0	1	0
	Gorilla	M. brachioradialis	10	0	0	1	0		6	0	0	14	0	0	4	0	0	6	0	0	4	0	0	1	0
	Gorilla	M. biceps brachii	10	0	0	1	0		5	0	0	13	0.153846	0.375534	5	0	0	5	0	0	3	0	0	1	0
	Gorilla	M. pronator teres	10	0	0	1	0		5	0	0	13	0	0	5	0	0	6	0	0	3	0	0	1	0
	Gorilla	interosseous membrane	10	0	0	1	0		5	0	0	13	0	0	5	0	0	5	0	0	3	0	0	1	0
	Gorilla	M. triceps brachii (ulna)	8	0	0	1	0		5	0.2	0.447214	13	0.384615	0.869718	5	0.4	0.894427	6	0.333333	0.816497	3	0	0	1	0
	Gorilla	M. brachialis (ulna)	10	0	0	1	0		5	0	0	13	0	0	5	0	0	6	0	0	3	0.333333	0.57735	1	0
	Gorilla	M. supinator	10	0	0	1	0		5	0	0	13	0	0	5	0	0	5	0	0	3	0	0	1	0
	Gorilla	M. gluteus maximus	10	0	0	1	0		6	0	0	14	0	0	5	0	0	6	0	0	4	0	0	1	0
	Gorilla	M. iliopsoas	9	0	0	1	0		5	0.2	0.447214	14	0.214286	0.801784	5	0	0	6	0.166667	0.408248	4	0.25	0.5	1	0
	Gorilla	M. vastus medialis	10	0	0	1	0		5	0	0	14	0	0	5	0	0	6	0	0	4	0	0	1	0
	Gorilla	quadriceps tendon (patella)	6	0	0	0			3	0.333333	0.57735	6	0.166667	0.408248	4	1	1.1547	4	0	0	2	0.5	0.707107	1	0
	Gorilla	quadriceps tendon (tibia)	7	0	0	1	0		4	0	0	13	0.307692	0.85485	4	0	0	4	0	0	4	0.25	0.5	0
	Gorilla	M. soleus	9	0	0	1	0		5	0	0	13	0	0	3	0	0	6	0	0	4	0	0	1	0
	Gorilla	Achilles tendon	6	0	0	1	0		2	0	0	9	0.444444	1.01379	2	0	0	4	0	0	3	0	0	0
	Pan	M. triceps brachii (scapula)	9	0	0	3	0	0	11	0	0	10	0	0	1	0		9	0	0	3	0	0
	Pan	costoclavicular lig.	9	0	0	3	0	0	10	0	0	11	0	0	0			9	0	0	2	0	0
	Pan	M. pectoralis major (clavicle)	9	0	0	2	0	0	10	0	0	11	0	0	0			9	0	0	2	0	0
	Pan	conoid lig.	9	0	0	3	0	0	10	0	0	10	0.1	0.316228	0			9	0	0	2	0	0
	Pan	trapezoid lig.	9	0	0	3	0	0	10	0	0	11	0	0	0			9	0	0	2	0	0
	Pan	M. deltoideus (clavicle)	9	0	0	3	0	0	10	0.1	0.316228	11	0.0909091	0.301511	0			9	0	0	2	0	0
	Pan	M. pectoralis major (humerus)	9	0	0	3	0	0	11	0	0	11	0	0	1	0		9	0	0	3	0	0
	Pan	M. latissimus dorsi / teres major	9	0	0	3	0	0	11	0	0	11	0	0	1	0		9	0	0	3	0	0
	Pan	M. deltoideus (humerus)	9	0	0	3	0	0	11	0	0	11	0	0	1	0		9	0	0	3	0	0
	Pan	M. brachioradialis	10	0	0	3	0	0	11	0.0909091	0.301511	11	0	0	1	0		9	0.111111	0.333333	3	0	0
	Pan	M. biceps brachii	10	0	0	3	0	0	10	0	0	12	0.166667	0.389249	1	0		8	0	0	3	0	0
	Pan	M. pronator teres	10	0	0	3	0	0	10	0	0	12	0	0	1	0		8	0	0	3	0	0
	Pan	interosseous membrane	10	0	0	3	0	0	10	0	0	12	0	0	1	0		8	0	0	3	0	0
	Pan	M. triceps brachii (ulna)	5	0	0	3	0	0	10	0.3	0.948683	10	0.2	0.632456	1	0		9	0	0	2	0	0
	Pan	M. brachialis (ulna)	10	0	0	3	0	0	10	0.2	0.632456	12	0	0	1	0		9	0	0	2	0	0
	Pan	M. supinator	10	0	0	3	0	0	10	0.1	0.316228	12	0	0	1	0		9	0	0	2	0	0
	Pan	M. gluteus maximus	10	0	0	3	0	0	11	0	0	10	0	0	1	0		10	0	0	2	0	0
	Pan	M. iliopsoas	6	0	0	3	0	0	9	0.333333	1	10	0.3	0.948683	1	0		10	0	0	2	0.5	0.707107
	Pan	M. vastus medialis	10	0	0	3	0	0	11	0	0	10	0	0	1	0		10	0	0	2	0	0
	Pan	quadriceps tendon (patella)	6	0	0	3	0	0	5	1.6	1.14018	7	0.714286	1.25357	1	0		3	1	1	1	2
	Pan	quadriceps tendon (tibia)	7	0	0	3	0	0	8	0.375	1.06066	9	0.111111	0.333333	1	0		8	0	0	3	0.333333	0.57735
	Pan	M. soleus	10	0	0	3	0	0	9	0	0	10	0.1	0.316228	1	0		9	0	0	3	0	0
	Pan	Achilles tendon	6	0	0	2	0	0	8	0	0	9	0.222222	0.666667	1	0		8	0.125	0.353553	3	0.333333	0.57735
	Homo	M. triceps brachii (scapula)				121	0	0	80	0	0	90	0.0111111	0.105409	73	0.0410959	0.199886	42	0.0714286	0.260661	43	0.0930233	0.293903	24	0.125	0.448427
	Homo	costoclavicular lig.				123	0.0243902	0.154888	80	0.025	0.15711	89	0.0561798	0.231573	73	0.0821918	0.276557	43	0.0697674	0.25777	44	0.113636	0.386752	24	0.0833333	0.28233
	Homo	M. pectoralis major (clavicle)				122	0.0409836	0.236976	80	0.05	0.270957	88	0.0681818	0.365005	73	0.0821918	0.322896	43	0.0465116	0.213083	44	0.0454545	0.210707	24	0.125	0.337832
	Homo	conoid lig.				120	0.0583333	0.268698	80	0	0	88	0.0568182	0.232822	73	0.178082	0.419738	43	0.0930233	0.293903	44	0.204545	0.408032	24	0.208333	0.414851
	Homo	trapezoid lig.				121	0.0165289	0.181818	80	0	0	89	0	0	73	0.0684932	0.304082	43	0.0697674	0.25777	44	0.113636	0.321038	24	0.0416667	0.204124
	Homo	M. deltoideus (clavicle)				120	0.00833333	0.0912871	77	0.012987	0.113961	89	0.101124	0.3032	73	0.191781	0.490395	43	0.418605	0.698043	44	0.318182	0.638775	24	0.291667	0.550033
	Homo	M. pectoralis major (humerus)				115	0.0173913	0.131296	81	0.0123457	0.111111	90	0	0	72	0.0277778	0.165489	42	0	0	42	0.047619	0.21554	24	0	0
	Homo	M. latissimus dorsi / teres major				119	0	0	81	0	0	91	0	0	73	0.0684932	0.304082	41	0.0243902	0.156174	43	0	0	24	0.0833333	0.28233
	Homo	M. deltoideus (humerus)				118	0.0254237	0.15808	81	0	0	90	0	0	72	0.0555556	0.230669	41	0.0243902	0.156174	42	0.0714286	0.34165	24	0	0
	Homo	M. brachioradialis				111	0.00900901	0.0949158	78	0.0128205	0.113228	88	0	0	72	0	0	40	0.025	0.158114	42	0	0	24	0.0416667	0.204124
	Homo	M. biceps brachii				117	0.0512821	0.257513	80	0.0625	0.243589	91	0.131868	0.340222	72	0.25	0.622354	40	0.35	0.622237	43	0.325581	0.606352	23	0.478261	0.593109
	Homo	M. pronator teres				114	0	0	80	0	0	89	0	0	71	0	0	40	0	0	43	0	0	22	0	0
	Homo	interosseous membrane				116	0.0258621	0.159412	78	0.0128205	0.113228	89	0.011236	0.106	70	0.0285714	0.167802	39	0.0512821	0.223456	42	0.0238095	0.154303	23	0.0434783	0.208514
	Homo	M. triceps brachii (ulna)				109	0	0	79	0.113924	0.391818	84	0.0833333	0.318442	68	0.176471	0.571491	38	0.131579	0.474829	38	0.394737	0.718086	22	0.136364	0.35125
	Homo	M. brachialis (ulna)				117	0	0	81	0.0123457	0.111111	88	0.0227273	0.149887	72	0.0416667	0.262034	41	0.0487805	0.218085	42	0.047619	0.21554	24	0.208333	0.508977
	Homo	M. supinator				115	0	0	80	0	0	87	0.0114943	0.107211	72	0.0138889	0.117851	40	0.025	0.158114	40	0.025	0.158114	23	0	0
	Homo	M. gluteus maximus				121	0.00826446	0.0909091	78	0	0	90	0.0111111	0.105409	74	0.0675676	0.34447	42	0.0238095	0.154303	44	0.113636	0.386752	24	0.208333	0.658005
	Homo	M. iliopsoas				121	0.0330579	0.221129	78	0.102564	0.345274	90	0.166667	0.502801	74	0.472973	0.76253	42	0.547619	0.705462	44	0.659091	0.805307	23	0.782609	0.795243
	Homo	M. vastus medialis				122	0	0	79	0	0	91	0.010989	0.104828	73	0.0273973	0.234082	42	0.0714286	0.260661	44	0	0	24	0.125	0.337832
	Homo	quadriceps tendon (patella)				117	0.042735	0.241874	79	0.139241	0.445323	92	0.206522	0.602888	71	0.323944	0.732406	43	0.27907	0.73438	43	0.302326	0.599002	24	0.333333	0.701964
	Homo	quadriceps tendon (tibia)				113	0.0530973	0.225226	74	0.216216	0.579803	81	0.444444	0.851469	65	0.753846	0.968742	37	0.594595	0.762287	43	0.860465	1.01375	23	1.17391	1.23038
	Homo	M. soleus				120	0.0166667	0.182574	80	0.0375	0.248731	92	0.0652174	0.324946	72	0.152778	0.433126	43	0.372093	0.787499	43	0.209302	0.599926	24	0.0833333	0.28233
	Homo	Achilles tendon				99	0.20202	0.473368	75	0.56	0.70212	86	0.744186	0.754376	72	1.16667	0.839181	39	1.20513	0.731958	39	1.38462	0.846522	22	1.45455	0.670982
