# Supplementary material for: The Influence of Life History and Sexual Dimorphism on Entheseal Changes in Modern Humans and African Great Apes
Source: PLoS One. 2014 Sep 24;9(9):e107963. doi: 10.1371/journal.pone.0107963 (PMC4175998; doi:10.1371/journal.pone.0107963)
Supplement: Table S3 — Osteolythic enthesopathies (OL): summary statistics by genus and age class. SD = standard deviation. (XLS) [file pone.0107963.s003.xls]

## Sheet: TableS3
	Table S3 . Osteolythic enthesopathies (OL): summary statistics by genus and age class. SD= standard deviation.
			Age classes
			0			1			2			3			4			5			6			7
	Genus	Enthesis	N	Mean	SD	N	Mean	SD	N	Mean	SD	N	Mean	SD	N	Mean	SD	N	Mean	SD	N	Mean	SD	N	Mean	SD
	Gorilla	M. triceps brachii (scapula)	6	1	0.632456	2	1.5	0.707107	6	0	0	14	0.285714	0.61125	4	0	0	5	0	0	4	0	0	1	0
	Gorilla	costoclavicular lig.	6	0	0	2	0	0	4	0	0	12	0.166667	0.389249	5	0	0	5	0	0	3	0	0	1	0
	Gorilla	M. pectoralis major (clavicle)	6	1	0.632456	2	0.5	0.707107	4	0.25	0.5	11	1.27273	1.00905	5	1.6	1.51658	5	0.8	0.83666	3	0.333333	0.57735	1	2
	Gorilla	conoid lig.	6	0.666667	1.0328	2	0	0	4	0	0	12	0.333333	0.651339	5	0.2	0.447214	4	0	0	2	0	0	1	0
	Gorilla	trapezoid lig.	6	0.5	0.547723	2	0.5	0.707107	4	0.25	0.5	12	0.5	0.797724	5	0	0	4	0	0	2	0	0	1	0
	Gorilla	M. deltoideus (clavicle)	6	0.333333	0.516398	2	0	0	4	0	0	11	0.0909091	0.301511	5	0	0	4	0	0	2	0	0	1	0
	Gorilla	M. pectoralis major (humerus)	6	0.333333	0.516398	2	2	0	7	1.14286	0.899735	15	1.26667	1.43759	4	0	0	6	0.5	1.22474	4	0.75	1.5	1	0
	Gorilla	M. latissimus dorsi / teres major	6	0.5	0.83666	2	1	0	7	1	1	15	0.733333	1.0328	4	0	0	6	0.5	1.22474	4	0	0	1	0
	Gorilla	M. deltoideus (humerus)	6	0.166667	0.408248	2	1	0	7	0	0	15	0.133333	0.351866	4	0	0	6	0	0	4	0	0	1	0
	Gorilla	M. brachioradialis	6	0	0	2	0	0	8	0	0	15	0	0	4	0	0	6	0	0	4	0	0	1	0
	Gorilla	M. biceps brachii	6	1.16667	0.752773	2	1	0	7	0.571429	0.9759	14	0.214286	0.425815	5	0	0	5	0	0	3	0	0	1	1
	Gorilla	M. pronator teres	6	0	0	2	0	0	7	0	0	14	0.142857	0.363137	5	0	0	6	0	0	3	0	0	1	0
	Gorilla	interosseous membrane	6	0	0	2	1	0	7	0.571429	0.786796	14	0.5	0.85485	5	0	0	5	0	0	3	0	0	1	0
	Gorilla	M. triceps brachii (ulna)	5	0	0	1	0		7	0.142857	0.377964	14	0.0714286	0.267261	5	0	0	6	0.5	1.22474	3	0	0	1	0
	Gorilla	M. brachialis (ulna)	6	0.333333	0.516398	2	1	0	7	0.571429	0.786796	14	0.214286	0.578934	5	0	0	6	0	0	3	0	0	1	0
	Gorilla	M. supinator	6	0.333333	0.516398	2	1	0	7	0.142857	0.377964	14	0.0714286	0.267261	5	0	0	5	0	0	3	0	0	1	0
	Gorilla	M. gluteus maximus	6	0.166667	0.408248	2	1	0	8	0.25	0.707107	15	0.133333	0.351866	5	0	0	6	0	0	4	0	0	1	0
	Gorilla	M. iliopsoas	5	0	0	2	0	0	7	0.142857	0.377964	15	0.0666667	0.258199	5	0	0	6	0	0	4	0	0	1	0
	Gorilla	M. vastus medialis	6	0.166667	0.408248	2	0	0	7	0	0	15	0	0	5	0	0	6	0	0	4	0	0	1	0
	Gorilla	quadriceps tendon (patella)	4	0	0	1	0		4	0	0	6	0	0	4	0	0	4	0	0	2	0	0	1	0
	Gorilla	quadriceps tendon (tibia)	4	0	0	1	0		6	0	0	14	0.0714286	0.267261	4	0	0	4	0	0	4	0	0	0
	Gorilla	M. soleus	5	0	0	2	0	0	7	0	0	14	0	0	3	0	0	6	0	0	4	0	0	1	0
	Gorilla	Achilles tendon	4	0	0	1	0		4	0	0	9	0	0	2	0	0	4	0	0	3	0	0	0
	Pan	M. triceps brachii (scapula)	6	0.166667	0.408248	5	0.2	0.447214	12	0	0	10	0	0	1	0		9	0	0	3	0	0	0
	Pan	costoclavicular lig.	6	0	0	4	0	0	11	0.0909091	0.301511	11	0.0909091	0.301511	0			9	0.222222	0.440959	2	0	0	0
	Pan	M. pectoralis major (clavicle)	6	0	0	5	0	0	11	0	0	11	0	0	0			9	0	0	2	0	0	0
	Pan	conoid lig.	6	0	0	5	0	0	11	0	0	10	0	0	0			9	0.111111	0.333333	2	0	0	0
	Pan	trapezoid lig.	6	0.166667	0.408248	5	0	0	11	0.272727	0.64667	11	0.0909091	0.301511	0			9	0	0	2	0	0	0
	Pan	M. deltoideus (clavicle)	6	0	0	5	0	0	11	0	0	11	0	0	0			9	0	0	2	0	0	0
	Pan	M. pectoralis major (humerus)	6	0.166667	0.408248	5	0	0	12	0.25	0.452267	11	0	0	1	0		9	0	0	3	0	0	0
	Pan	M. latissimus dorsi / teres major	6	0.333333	0.516398	5	0.4	0.894427	12	0.5	1	11	0.181818	0.603023	1	0		9	0	0	3	0	0	0
	Pan	M. deltoideus (humerus)	6	0	0	5	0	0	12	0.0833333	0.288675	11	0	0	1	0		9	0	0	3	0	0	0
	Pan	M. brachioradialis	6	0	0	6	0.166667	0.408248	12	0.0833333	0.288675	11	0	0	1	0		9	0.111111	0.333333	3	0	0	0
	Pan	M. biceps brachii	6	0.833333	0.408248	6	1	0.894427	11	0.454545	0.522233	11	0.181818	0.40452	1	0		8	0	0	3	0	0	0
	Pan	M. pronator teres	6	0	0	6	0	0	11	0	0	12	0	0	1	0		8	0	0	3	0	0	0
	Pan	interosseous membrane	6	0	0	6	0	0	11	0.181818	0.40452	12	0.166667	0.57735	1	0		8	0	0	3	0	0	0
	Pan	M. triceps brachii (ulna)	5	0	0	3	0	0	10	0	0	10	0	0	1	3		9	0	0	2	0	0	0
	Pan	M. brachialis (ulna)	6	0	0	6	0	0	11	0.0909091	0.301511	12	0	0	1	0		9	0	0	2	0	0	0
	Pan	M. supinator	6	0	0	6	0	0	11	0	0	12	0	0	1	0		9	0	0	2	0	0	0
	Pan	M. gluteus maximus	6	0	0	6	0	0	12	0.0833333	0.288675	10	0	0	1	0		10	0	0	2	0	0	0
	Pan	M. iliopsoas	6	0	0	3	0	0	9	0.444444	0.726483	10	0.5	1.08012	1	0		10	0.1	0.316228	2	0	0	0
	Pan	M. vastus medialis	6	0	0	6	0	0	12	0	0	9	0	0	1	0		10	0	0	2	0	0	0
	Pan	quadriceps tendon (patella)	6	0	0	3	0	0	5	0	0	6	0.166667	0.408248	1	0		3	0	0	1	0		0
	Pan	quadriceps tendon (tibia)	6	0	0	3	0	0	9	0	0	8	0	0	1	0		8	0	0	3	0	0	0
	Pan	M. soleus	6	0	0	6	0	0	10	0	0	9	0	0	1	0		9	0	0	3	0	0	0
	Pan	Achilles tendon	5	0	0	2	0	0	10	0	0	8	0	0	1	0		8	0.125	0.353553	3	0	0	0
	Homo	M. triceps brachii (scapula)				121	0.0165289	0.128028	80	0.0125	0.111803	90	0.0111111	0.105409	73	0	0	42	0.0952381	0.370203	43	0.0232558	0.152499	24	0.0416667	0.204124
	Homo	costoclavicular lig.				122	1.16393	1.29437	80	0.85	1.14847	88	0.818182	1.01195	73	0.671233	1.05481	43	0.813953	0.982121	44	0.477273	0.792072	24	0.5	0.722315
	Homo	M. pectoralis major (clavicle)				123	0	0	80	0	0	89	0.011236	0.106	73	0	0	43	0.0232558	0.152499	44	0	0	24	0	0
	Homo	conoid lig.				120	0.025	0.203437	80	0.0125	0.111803	88	0	0	73	0.0273973	0.234082	43	0.139535	0.467078	44	0	0	24	0.166667	0.56466
	Homo	trapezoid lig.				121	0	0	80	0	0	89	0	0	73	0.0273973	0.234082	43	0.0232558	0.152499	44	0	0	24	0.0833333	0.28233
	Homo	M. deltoideus (clavicle)				121	0.132231	0.531384	77	0.0649351	0.337859	89	0.101124	0.40014	73	0.136986	0.508677	43	0.232558	0.610901	44	0.0909091	0.421414	24	0.208333	0.58823
	Homo	M. pectoralis major (humerus)				117	0.401709	0.947409	81	0.0740741	0.380058	90	0.133333	0.501683	71	0	0	42	0.166667	0.489732	42	0.0238095	0.154303	24	0.125	0.337832
	Homo	M. latissimus dorsi / teres major				120	0.4	0.911182	81	0.185185	0.634648	91	0.175824	0.569472	73	0.109589	0.426928	41	0.317073	0.756275	42	0.214286	0.682024	24	0.208333	0.508977
	Homo	M. deltoideus (humerus)				118	0.059322	0.270876	81	0	0	90	0.0222222	0.148231	72	0	0	41	0.0487805	0.312348	42	0.047619	0.21554	24	0.0416667	0.204124
	Homo	M. brachioradialis				111	0	0	78	0	0	88	0	0	72	0	0	40	0	0	42	0	0	24	0	0
	Homo	M. biceps brachii				117	0.042735	0.304935	80	0.05	0.21932	91	0.142857	0.54917	72	0.375	0.862971	40	0.325	0.79703	43	0.418605	0.82325	23	0.391304	0.722315
	Homo	M. pronator teres				114	0	0	80	0.0125	0.111803	89	0	0	71	0	0	40	0	0	43	0	0	22	0	0
	Homo	interosseous membrane				116	0	0	78	0	0	89	0.011236	0.106	70	0	0	39	0	0	42	0	0	23	0	0
	Homo	M. triceps brachii (ulna)				109	0.0183486	0.191565	79	0	0	84	0	0	68	0	0	38	0.0526316	0.226294	40	0	0	22	0	0
	Homo	M. brachialis (ulna)				117	0	0	81	0	0	88	0.0568182	0.277839	72	0.0138889	0.117851	41	0.0487805	0.312348	43	0.0232558	0.152499	24	0	0
	Homo	M. supinator				115	0	0	80	0	0	87	0	0	72	0	0	40	0	0	41	0	0	23	0	0
	Homo	M. gluteus maximus				121	0.0495868	0.217992	78	0	0	90	0	0	74	0	0	42	0.0952381	0.370203	44	0	0	24	0.0833333	0.408248
	Homo	M. iliopsoas				121	0.0165289	0.128028	78	0	0	90	0	0	74	0.0405405	0.258509	42	0.0714286	0.260661	44	0.0227273	0.150756	23	0.0869565	0.417029
	Homo	M. vastus medialis				122	0	0	79	0	0	91	0	0	73	0	0	42	0	0	44	0	0	24	0	0
	Homo	quadriceps tendon (patella)				117	0.00854701	0.09245	78	0	0	92	0	0	71	0	0	43	0.0697674	0.337734	43	0.0465116	0.304997	24	0	0
	Homo	quadriceps tendon (tibia)				113	0	0	74	0	0	81	0	0	65	0	0	37	0	0	43	0	0	23	0	0
	Homo	M. soleus				120	0.0916667	0.388832	79	0.0759494	0.349804	92	0.0108696	0.104257	72	0	0	43	0	0	43	0	0	24	0.0416667	0.204124
	Homo	Achilles tendon				99	0.020202	0.141407	75	0.0266667	0.23094	86	0	0	72	0	0	39	0.025641	0.160128	39	0	0	22	0	0
	Gorilla
	Gorilla
	Gorilla
	Gorilla
	Gorilla
	Gorilla
	Gorilla
	Gorilla
	Gorilla
	Gorilla
	Gorilla
	Gorilla
	Gorilla
	Gorilla
	Gorilla
	Gorilla
	Gorilla
	Gorilla
	Gorilla
	Gorilla
	Gorilla
	Gorilla
	Gorilla
	Pan
	Pan
	Pan
	Pan
	Pan
	Pan
	Pan
	Pan
	Pan
	Pan
	Pan
	Pan
	Pan
	Pan
	Pan
	Pan
	Pan
	Pan
	Pan
	Pan
	Pan
	Pan
	Pan
	Zhomo
	Zhomo
	Zhomo
	Zhomo
	Zhomo
	Zhomo
	Zhomo
	Zhomo
	Zhomo
	Zhomo
	Zhomo
	Zhomo
	Zhomo
	Zhomo
	Zhomo
	Zhomo
	Zhomo
	Zhomo
	Zhomo
	Zhomo
	Zhomo
	Zhomo
	Zhomo
