# Supplementary material for: The Influence of Life History and Sexual Dimorphism on Entheseal Changes in Modern Humans and African Great Apes
Source: PLoS One. 2014 Sep 24;9(9):e107963. doi: 10.1371/journal.pone.0107963 (PMC4175998; doi:10.1371/journal.pone.0107963)
Supplement: Table S4 — Mean robusticity score (MRS) summary statistics by genus and age class. SD = standard deviation. (XLSX) [file pone.0107963.s004.xlsx]

## Sheet: TableS4
		Table S4 . Mean robusticity score (MRS) summary statistics by genus and age class . SD = standard deviation.
			Upper Limb			Shoulder			Elbow			Forearm			Lower Limb			Hip			Knee			Foot
		Age class	N	Mean	SD	N	Mean	SD	N	Mean	SD	N	Mean	SD	N	Mean	SD	N	Mean	SD	N	Mean	SD	N	Mean	SD
	Gorilla	0	10	0.534646	0.412963	10	0.270833	0.309476	10	0.865	0.616914	10	0.466667	0.525874	10	0.390397	0.511156	10	0.5	0.781736	10	0.366667	0.391263	9	0.111111	0.220479
	Gorilla	1	1	1.125		1	2		1	0.4		1	0		1	0.833333		1	2		1	0.5		1	0
	Gorilla	2	4	1.75937	0.610957	4	1.625	0.866025	4	2.2625	0.411045	4	1.33333	0.272166	4	1.20238	0.631888	4	2	0.707107	4	1	1.1547	4	0.125	0.25
	Gorilla	3	16	1.84025	0.768632	16	1.80097	1.11849	16	1.925	0.711337	14	1.52381	0.967102	16	1.64732	0.668886	16	1.9375	0.680074	15	1.54444	0.898559	14	1.21429	0.892582
	Gorilla	4	5	2.64432	0.437197	5	2.605	0.731309	5	2.77333	0.153478	5	2.53333	0.505525	5	2.30238	0.573755	5	2.4	0.547723	5	2.56667	0.862812	4	1.25	1.04083
	Gorilla	5	6	2.85812	0.301948	6	2.83889	0.403515	6	2.88333	0.385573	6	2.77778	0.655461	6	2.31071	0.330374	6	2.66667	0.752773	6	2.63889	0.73346	6	1.41667	0.376386
	Gorilla	6	4	2.49533	0.231789	4	2.40833	0.26405	4	2.425	0.330404	3	2.77778	0.509175	4	1.83929	0.808911	4	2.125	1.25	4	1.75	1.26564	4	1.375	0.25
	Gorilla	7	1	2.75		1	2.75		1	3		1	2.33333		1	2.2		1	3.5		1	1.5		1	1
	Pan	0	10	0.365	0.263933	10	0.3375	0.220873	10	0.433333	0.51568	10	0.3	0.245955	10	0.356667	0.38609	10	0.6	0.737865	10	0.3	0.399073	10	0.2	0.258199
	Pan	1	3	0.860847	0.155556	3	0.738095	0.500425	3	1.06667	0.23094	3	0.777778	0.19245	3	0.925926	0.139812	3	1.83333	0.288675	3	0.777778	0.7698	3	0.166667	0.288675
	Pan	2	11	1.50544	0.702659	11	1.36039	0.719127	11	1.94545	0.710442	10	1.26667	1.19464	11	1.69113	1.0072	11	2.04545	1.17163	11	1.74242	1.32364	10	1.1	0.843274
	Pan	3	12	1.72584	0.811537	12	1.57361	0.823808	12	2.00139	0.734244	12	1.625	1.04959	11	1.671	1.06078	10	1.6	0.699206	11	1.60606	1.21626	10	1.35	0.944281
	Pan	4	1	1.90909		1	1.33333		1	2		1	2.33333		1	1.42857		1	2		1	1.33333		1	1
	Pan	5	9	2.02724	0.304208	9	1.95833	0.385276	9	2.36667	0.424264	9	1.7037	0.675863	10	1.87619	0.50029	10	1.95	0.643342	10	1.88333	0.638526	9	1.88889	0.600925
	Pan	6	3	2.06702	0.260133	3	2.13889	0.520972	3	2.51111	0.428607	3	1.5	0.166667	3	2.22222	0.83887	2	2.25	0.353553	3	2.88889	0.83887	3	1.83333	0.763763
	Homo	1	111	1.32017	0.348067	118	1.49677	0.417585	114	1.32061	0.467095	109	0.834862	0.424613	110	1.34567	0.469998	120	1.5625	0.57087	102	1.26797	0.580276	94	1.27128	0.732006
	Homo	2	79	1.66535	0.334833	81	1.70075	0.423149	81	1.80864	0.391535	78	1.30769	0.541949	77	1.91309	0.488058	77	2.08442	0.502642	73	1.80365	0.635463	75	1.90667	0.710412
	Homo	3	83	1.76477	0.369195	87	1.77689	0.479698	87	1.82759	0.483071	84	1.52382	0.543416	86	1.97645	0.511162	89	2.16854	0.548468	79	1.81433	0.648778	85	1.99412	0.69648
	Homo	4	69	2.06574	0.471498	71	2.0591	0.508605	71	2.08944	0.545757	69	2.01449	0.788874	70	2.39154	0.489095	73	2.56164	0.639798	65	2.21279	0.526627	70	2.52143	0.749085
	Homo	5	38	2.23888	0.573231	42	2.22194	0.62446	39	2.20769	0.661093	37	2.34235	0.68711	40	2.48982	0.618818	41	2.78049	0.77499	37	2.2252	0.638566	39	2.61538	0.822876
	Homo	6	39	2.22692	0.466696	42	2.11012	0.555737	42	2.26667	0.535526	40	2.29997	0.746504	43	2.60238	0.574876	44	2.875	0.73235	42	2.39683	0.722221	38	2.73684	0.665124
	Homo	7	23	2.13865	0.435133	24	2.09896	0.421854	24	2.24167	0.518498	21	2.14297	0.749588	23	2.43993	0.364503	23	2.71739	0.654114	23	2.24643	0.494591	22	2.5	0.556349
