# Supplementary material for: The Influence of Life History and Sexual Dimorphism on Entheseal Changes in Modern Humans and African Great Apes
Source: PLoS One. 2014 Sep 24;9(9):e107963. doi: 10.1371/journal.pone.0107963 (PMC4175998; doi:10.1371/journal.pone.0107963)
Supplement: Table S5 — Pan : Comparison between captive (C) and wild-shot (W) specimens in correlation between proliferative enthesopathies (EF) and age. Empty cells indicate cases for which the Spearman’s test was not possible. (XLS) [file pone.0107963.s005.xls]

## Sheet: TableS5
			C			W
		Enthesis	N	rho	p	N	rho	p
		M. triceps brachii (scapula)	15			31
		costoclavicular lig.	16			27
		M. pectoralis major (clavicle)	16			28
		conoid lig.	15			28	0	ns
		trapezoid lig.	16			28
		M. deltoideus (clavicle)	16	0.280202	ns	28
		M. pectoralis major (humerus)	15			32
		M. latissimus dorsi / teres major	15			32
		M. deltoideus (humerus)	15			32
		M. brachioradialis	15	0.0977107	ns	33	0.170646	ns
		M. biceps brachii	16	0.474189	ns	31
		M. pronator teres	16			31
		interosseous membrane	16			31
		M. triceps brachii (ulna)	13	0.405144	ns	27	-0.221338	ns
		M. Brachialis	16	0.0588968	ns	31
		M. supinator	16			31	-0.135768	ns
		M. gluteus maximus	14			33
		M. iliopsoas	14	0.400596	ns	27	0.0509816	ns
		M. vastus medialis	14			33
		quadriceps tendon (patella)	14	0.687422	0.00659401	12	0.372766	ns
		quadriceps tendon (tibia)	13	0.453989	ns	26	0.0543408	ns
		M. soleus	14	0.400596	ns	31
		Achilles tendon	12	0.462497	ns	25	0.347826	ns
