# Supplementary material for: The Influence of Life History and Sexual Dimorphism on Entheseal Changes in Modern Humans and African Great Apes
Source: PLoS One. 2014 Sep 24;9(9):e107963. doi: 10.1371/journal.pone.0107963 (PMC4175998; doi:10.1371/journal.pone.0107963)
Supplement: Table S6 — Pan : Comparison between captive (C) and wild-shot (W) specimens in correlation between osteolithic formations (OL) and age. Empty cells indicate cases for which the Spearman’s test was not possible. (XLS) [file pone.0107963.s006.xls]

## Sheet: TableS6
			C			W
		Enthesis	N	rho	p	N	rho	p
		M. triceps brachii (scapula)	15	-0.293132	ns	31	-0.282877	ns
		costoclavicular lig.	15	0.328976	ns	28	0.125374	ns
		M. pectoralis major (clavicle)	16			28
		conoid lig.	15			28	0.184374	ns
		trapezoid lig.	16	-0.172432	ns	28	-0.119172	ns
		M. deltoideus (clavicle)	16			28
		M. pectoralis major (humerus)	15	-0.293132	ns	32	-0.285952	ns
		M. latissimus dorsi / teres major	15	-0.189356	ns	32	-0.26808	ns
		M. deltoideus (humerus)	15			32	-0.15968	ns
		M. brachioradialis	15			33	-0.141783	ns
		M. biceps brachii	15	-0.497519	ns	31	-0.543431	0.00158091
		M. pronator teres	16			31
		interosseous membrane	16			31	-0.168871	ns
		M. triceps brachii (ulna)	13			27	0.0520795	ns
		M. brachialis (ulna)	16			31	-0.146677	ns
		M. supinator	16			31
		M. gluteus maximus	14			33	-0.143195	ns
		M. iliopsoas	14	0.491304	0.0744049	27	0.0593621	ns
		M. vastus medialis	14			32
		quadriceps tendon (patella)	14	0.400596	ns	11
		quadriceps tendon (tibia)	13			25
		M. soleus	14			30
		Achilles tendon	11			26	0.164534	ns
