# Supplementary material for: The Influence of Life History and Sexual Dimorphism on Entheseal Changes in Modern Humans and African Great Apes
Source: PLoS One. 2014 Sep 24;9(9):e107963. doi: 10.1371/journal.pone.0107963 (PMC4175998; doi:10.1371/journal.pone.0107963)
Supplement: Table S7 — Pan : comparison between captive (C) and wild-shot (W) specimens in correlation between mean robusticity scores (MRS) and age. (XLS) [file pone.0107963.s007.xls]

## Sheet: Table S7
		C			W
	Complex	N	rho	p	N	rho	p
	Upper Limb	16	0.88142	<0.001	33	0.778044	<0.001
	Shoulder	16	0.858574	<0.001	33	0.771509	<0.001
	Elbow	16	0.813541	<0.001	33	0.720299	<0.001
	Forearm	16	0.912319	<0.001	32	0.713497	<0.001
	Lower Limb	15	0.803223	<0.001	34	0.693271	<0.001
	Hip	14	0.633773	0.0149446	33	0.539287	0.00120153
	Knee	15	0.78294	0.00055745	34	0.688716	<0.001
	Foot	14	0.584475	0.0281594	32	0.76202	<0.001
