# Supplementary material for: The Influence of Life History and Sexual Dimorphism on Entheseal Changes in Modern Humans and African Great Apes
Source: PLoS One. 2014 Sep 24;9(9):e107963. doi: 10.1371/journal.pone.0107963 (PMC4175998; doi:10.1371/journal.pone.0107963)
Supplement: Table S8 — Proliferative enthesopathes (EF): correlation with age. Empty cases indicate sites for which the Spearman’s test was not possible. Analyses in Gorilla and Pan include both adults and juvenile specimens. ns = not significant. (XLS) [file pone.0107963.s008.xls]

## Sheet: TableS8
			Gorilla			Pan			Homo
	Enthesis	N	rho	p	N	rho	p	N	rho	p
	M. triceps brachii (scapula)	46			47			466	0.187199	<0.001
	costoclavicular lig.	37	0.0132143	ns	43			474	0.0650866	ns
	M. pectoralis major (clavicle)	36	0.114708	ns	43			472	0.110388	0.0159777
	conoid lig.	36			44	0.0699224	ns	474	0.193102	<0.001
	trapezoid lig.	38	0.141483	ns	44			476	0.166149	<0.001
	M. deltoideus (clavicle)	35			44	0.00439483	ns	470	0.304214	<0.001
	M. pectoralis major (humerus)	46	0.0114829	ns	48			455	0.0167351	ns
	M. latissimus dorsi / teres major	45	0.0114829	ns	47			468	0.125851	0.00618469
	M. deltoideus (humerus)	46			47			472	0.0409134	ns
	M. brachioradialis	43			47	0.0844808	ns	466	0.0195891	ns
	M. biceps brachii	42	0.01821	ns	46	0.0872847	ns	473	0.274466	<0.001
	M. pronator teres	42			40			438	0.0323141	ns
	interosseous membrane	44			47			465		ns
	M. triceps brachii (ulna)	44	0.0758383	ns	47	-0.043192	ns	459	0.210239	<0.001
	M. brachialis (ulna)	43	0.239365	ns	47	-0.0611059	ns	457	0.165402	<0.001
	M. supinator	43			47	-0.0611059	ns	457	0.0779803	ns
	M. gluteus maximus	47			47			473	0.162386	<0.001
	M. iliopsoas	45	0.140874	ns	41	0.112696	ns	472	0.427362	<0.001
	M. vastus medialis	46			47			475	0.148204	0.00119772
	quadriceps tendon (patella)	37	0.172047	ns	39	0.374802	ns	436	0.202347	<0.001
	quadriceps tendon (tibia)	26	0.15299	ns	26	0.127713	ns	469	0.407012	<0.001
	M. soleus	42			45	0.05326	ns	474	0.21801	<0.001
	Achilles tendon	27	0	1	37	0.282021	ns	432	0.529331	<0.001
