# Supplementary material for: The Influence of Life History and Sexual Dimorphism on Entheseal Changes in Modern Humans and African Great Apes
Source: PLoS One. 2014 Sep 24;9(9):e107963. doi: 10.1371/journal.pone.0107963 (PMC4175998; doi:10.1371/journal.pone.0107963)
Supplement: Table S9 — Osteolythic enthesopathies (OL): correlation with age. Empty cases indicate sites for which the Spearman’s test was not possible. Analyses in Gorilla and Pan include both adults and juvenile specimens. ns = not significant. (XLS) [file pone.0107963.s009.xls]

## Sheet: TableS9
		Gorilla			Pan			Homo
		N	rho	p	N	rho	p	N	rho	p
	M.triceps brachii (scapula)	42	-0.549047	0.000166372	46	-0.282565	ns	473	0.0512912	ns
	costoclavicular lig.	37	0.054697	ns	43	0.191534	ns	474	-0.143444	0.00174243
	M.pectoralis major (clavicle)	38	-0.0219505	ns	44			476	0.037993	ns
	conoid lig.	36	-0.180822	ns	43	0.190592	ns	472	0.076812	ns
	trapezoid lig.	36	-0.379571	0.0224156	44	-0.155459	ns	474	0.117658	0.0103548
	M.deltoideus (clavicle)	35	-0.299356	ns	44			471	0.051958	ns
	M.pectoralis major (humerus)	45	-0.20485	ns	47	-0.229436	ns	467	-0.139501	0.00251658
	M.lat.d/tmajor	45	-0.31865	0.0328941	47	-0.304544	0.0374018	472	-0.0618435	ns
	M.deltoideus (humerus)	45	-0.281591	ns	47	-0.0720942	ns	468	-0.0287009	ns
	M.brachioradialis	46			48	-0.0285036	ns	455
	M.biceps brachii	43	-0.515369	0.000405294	46	-0.606042	8.06814e-06	466	0.246223	7.28277e-08
	M.pronator teres	44	0	ns	47			459	-0.0270785	ns
	i. membrane	43	-0.250326	ns	47	-0.0393111	ns	457	0.00361132	ns
	M.triceps brachii (ulna)	42	0.0192502	ns	40	0.120629	ns	440	0.0245716	ns
	M.brachialis	44	-0.438468	0.00290989	47	-0.0665726	ns	466	0.0611296	ns
	M.supinator	43	-0.417756	0.00531316	47			458
	M. gluteus maximus	47	-0.312322	0.0325734	47	-0.0610065	ns	473	-0.0415471	ns
	M.iliopsoas	45	-0.110525	ns	41	-0.0141257	ns	472	0.0799883	ns
	M.vastus medialis	46	-0.22971	ns	46			475
	quadriceps tendon (patella)	26			25	0.129852	ns	468	0.053387	ns
	quadriceps tendon (tibia)	37	-0.00806225	ns	38			436
	M.soleus	42			44			473	-0.126909	0.0057103
	Achilles tendon	27			37	0.183447	ns	432	-0.0545639	ns
