# Supplementary material for: The Influence of Life History and Sexual Dimorphism on Entheseal Changes in Modern Humans and African Great Apes
Source: PLoS One. 2014 Sep 24;9(9):e107963. doi: 10.1371/journal.pone.0107963 (PMC4175998; doi:10.1371/journal.pone.0107963)
Supplement: Table S10 — Correlation between mean robusticity scores (MRS) and age before and after the inclusion to the Gorilla and Pan samples of juvenile specimens. ns = not significant. (XLS) [file pone.0107963.s010.xls]

## Sheet: TableS10
				Gorilla*			Pan*			Gorilla**			Pan**			Homo
			N	rho	p	N	rho	p	N	rho	p	N	rho	p	N	rho	p
		Upper limb	37	0.595525	<0.001	39	0.51335	0.000831431	47	0.769442	<0.001	49	0.744369	<0.001	442	0.637741	<0.001
		Schoulder	37	0.444337	0.00586659	39	0.49187	0.00147133	47	0.698798	<0.001	49	0.71598	<0.001	465	0.46072	<0.001
		Elbow	37	0.519009	0.000997068	39	0.441157	0.00493596	47	0.709	<0.001	49	0.699436	<0.001	458	0.544624	<0.001
		Forearm	34	0.66097	<0.001	38	0.439777	0.00573175	44	0.777869	<0.001	48	0.682402	<0.001	438	0.659556	<0.001
		Lower limb	37	0.465695	0.00367618	39	0.313748	ns	47	0.707479	<0.001	49	0.62324	<0.001	449	0.651485	<0.001
		Hip	37	0.347996	0.0348072	37	0.0227186	ns	47	0.612437	<0.001	47	0.412781	0.004	467	0.599506	<0.001
		Knee	36	0.405368	0.0141791	39	0.306073	ns	46	0.658204	<0.001	49	0.58201	<0.001	421	0.524926	<0.001
		Foot	34	0.396981	0.0200915	36	0.555681	0.000434292	43	0.62555	<0.001	46	0.734344	<0.001	423	0.563702	<0.001
		*juveniles excluded
		**juveniles included
