# Supplementary material for: The Influence of Life History and Sexual Dimorphism on Entheseal Changes in Modern Humans and African Great Apes
Source: PLoS One. 2014 Sep 24;9(9):e107963. doi: 10.1371/journal.pone.0107963 (PMC4175998; doi:10.1371/journal.pone.0107963)
Supplement: Table S11 — Proliferative enthesopathies (EF): sex differences in the frequencies (%) of degree (2+3). F = females; M = males. Empty cases indicate sites for which the chi suqred test was not possible. ns = not significant. (XLS) [file pone.0107963.s011.xls]

## Sheet: TableS11
			Gorilla					Pan					Homo
			F		M			F		M			F		M
			N	2+3%	N	2+3%	p	N	2+3%	N	2+3%	p	N	2+3%	N	2+3%	p
		M.triceps brachii (scapula)	15	0	18	0		19	0	18	0		205	0.5	266	0	ns
		costoclavicular lig.	12	8.3	17	5.9	ns	17	0	17	0		205	0	267	1.5	ns
		M.pectoralis major (clavicle)	12	0	18	0		17	0	18	0		205	0.5	269	0	ns
		conoid lig.	12	0	16	0		16	0	18	0		203	0.5	267	0.4	ns
		trapezoid lig.	12	0	16	0		17	0	18	0		204	0	268	0.7	ns
		M.deltoideus (clavicle)	11	0	16	0		17	0	18	0		202	3.5	266	2.3	ns
		M.pectoralis major (humerus)	16	0	20	0		19	0	19	0		201	0	263	0
		M.lat.d/tmajor	16	0	20	0		19	0	19	0		206	0.5	264	0	ns
		M.deltoideus (humerus)	16	0	19	0		19	0	19	0		200	0.5	266	0	ns
		M.brachioradialis	16	0	20	0		19	0	19	0		195	0	258	0
		M.biceps brachii	14	0	19	0		19	0	18	0		200	1.5	264	3.8	ns
		i. membrane	15	0	18	0		19	0	18	0		196	0	259	0
		M.pronator teres	15	0	19	0		19	0	18	0		197	0	261	0
		M.triceps brachii (ulna)	15	6.7	19	10.5	ns	17	5.9	18	5.6	ns	186	1.6	250	3.6	ns
		M.brachialis (ulna)	15	0	19	0		18	0	19	5.3	ns	200	0.5	263	0.4	ns
		M.supinator	15	0	18	0		18	0	19	0		193	0	262	0
		gluteus maximus	16	0	21	0		17	0	20	0		202	1	269	0.7	ns
		m.iliopsoas	16	6.3	20	0	ns	17	11.8	18	0	ns	201	4	269	7.8	ns
		m.vastus medialis	16	0	20	0		17	0	20	0		203	0	270	0.4	ns
		quadriceps tendon (patella)	6	0	14	14.3	ns	10	40	10	30	ns	203	2	264	8	0.0044
		quadriceps tendon (tibia)	14	7.1	16	0	ns	16	6.3	16	0		190	15.8	244	11.1	ns
		M.soleus	15	0	18	0		17	0	18	0		207	0.5	265	4.2	0.012
		Achilles tendon	10	10	11	0		16	6.25	15	0		186	24.7	244	19.3	ns
