# Supplementary material for: The Influence of Life History and Sexual Dimorphism on Entheseal Changes in Modern Humans and African Great Apes
Source: PLoS One. 2014 Sep 24;9(9):e107963. doi: 10.1371/journal.pone.0107963 (PMC4175998; doi:10.1371/journal.pone.0107963)
Supplement: Table S12 — Osteolythic enthesopathies (OL): sex differences in the frequencies (%) of degrees (1) and (2+3). Empty cases indicates sites for which the chi squared test was not possible. F = females; M = males. ns = not significant. (XLS) [file pone.0107963.s012.xls]

## Sheet: TableS12
		Gorilla							Pan							Homo
		F			M				F			M				F			M
		N	1%	2+3%	N	1%	2+3%	p	N	1%	2+3%	N	1%	2+3%	p	N	1%	2+3%	N	1%	2+3%	p
	M.triceps brachii (scapula)	15	6.67	0	18	16.67	11.11	ns	19	0	0	17	0	0		205	2.93	0	268	0.75	0.37	ns
	costoclavicular lig.	12	8.33	16.67	18	27.78	50	0.02	17	5.88	0	17	17.65	0	ns	205	20.49	10.24	269	14.5	39.03	<0.001
	M.pectoralis major (clavicle)	12	0	0	19	10.53	0	ns	17	0	0	18	0	0		205	0.98	0	271	0	0	ns
	conoid lig.	12	0	0	17	17.65	5.88	ns	16	6.25	0	18	0	0	ns	203	0.99	0.49	269	0.74	1.86	ns
	trapezoid ligament	12	8.33	0	17	11.76	11.76	ns	17	11.76	0	18	0	0	ns	204	0.49	0	270	0.74	0.37	ns
	M.deltoideus (clavicle)	11	0	0	17	5.88	0	ns	17	0	0	18	0	0		202	1.98	4.46	269	2.97	4.83	ns
	M.pectoralis major (humerus)	15	6.67	40	20	0	30	ns	19	5.26	0	19	5.26	0	ns	201	2.99	0	266	5.26	7.89	<0.001
	M.lat.d/tmajor	15	20	20	20	10	15	ns	19	0	15.79	19	5.26	0	ns	206	4.37	7.77	266	2.63	9.77	ns
	M.deltoideus (humerus)	16	12.5	0	19	10.53	0	ns	19	0	0	19	0	0		200	1	0	268	2.99	0.75	ns
	M.brachioradialis	16	0	0	20	0	0		19	0	0	19	5.26	0	ns	195	0	0	260	0	0
	M.biceps brachii	14	7.14	0	19	21.05	5.26	ns	18	16.67	0	18	22.22	0	ns	200	2.5	4	266	6.02	7.89	0.04
	M.pronator teres	15	0	0	19	10.53	0	ns	19	0	0	18	0	0		197	0.51	0	262	0	0	ns
	i. membrane	15	13.33	6.67	18	5.56	16.67	ns	19	0	5.26	18	5.56	0	ns	196	0	0	261	0.38	0	ns
	M.triceps brachii (ulna)	15	6.67	0	18	5.56	5.56	ns	17	0	5.88	18	0	0	ns	188	0.53	0	252	0.4	0.4	ns
	M.brachialis	15	6.67	6.67	19	10.53	5.26	ns	18	0	0	19	0	0		201	0.5	0	265	1.51	0.75	ns
	M.supinator	15	13.33	0	18	16.67	0	ns	18	0	0	19	0	0		194	0	0	264	0	0
	M. gluteus maximus	16	6.25	0	21	14.29	0	ns	17	0	0	20	0	0		202	0.99	0.5	271	2.21	0.37	ns
	M.iliopsoas	16	12.5	0	20	0	0		17	11.76	17.65	18	5.26	0	ns	201	1.99	1	271	1.11	0	ns
	quadriceps tendon (patella)	6	0	0	14	0	0		9	11.11	0	10	0	0	ns	202	0.5	0.99	266	0.38	0	ns
	quadriceps tendon (tibia)	14	0	0	15	6.67	0	ns	15	0	0	16	0	0		190	0	0	246	0	0
	M.soleus	15	0	0	18	0	0		16	0	0	18	0	0		206	2.43	1.46	267	0.75	1.12	ns
	Achilles tendon	10	0	0	11	0	0		16	0	0	15	6.67	0	ns	186	0.54	0.54	246	0.81	0	ns
