# Supplementary material for: The Influence of Life History and Sexual Dimorphism on Entheseal Changes in Modern Humans and African Great Apes
Source: PLoS One. 2014 Sep 24;9(9):e107963. doi: 10.1371/journal.pone.0107963 (PMC4175998; doi:10.1371/journal.pone.0107963)
Supplement: Table S13 — Sex differences (Wilcoxon test) of Mean Robusticity Scores (MRS). F = females;M = males; ns = not significant. (XLS) [file pone.0107963.s013.xls]

## Sheet: TableS13
			Gorilla									Pan									Homo
			F				M					F				M					F				M
			N	Mean	SD	Median	N	Mean	SD	Median	p	N	Mean	SD	Median	N	Mean	SD	Median	p	N	Mean	SD	Median	N	Mean	SD	Median	p
		Upper Limb	16	1.91754	0.642118	1.96875	21	2.38226	0.756463	2.625	0.0242	19	1.66042	0.627993	1.75	20	1.73299	0.72199	1.78125	ns	187	1.70247	0.427908	1.625	255	1.84262	0.580847	1.75	0.018
		Schoulder	16	1.88728	0.862523	2.0625	21	2.36003	0.963631	2.66667	ns	19	1.48277	0.718741	1.5	20	1.66321	0.732505	1.75	ns	202	1.77964	0.457427	1.75	263	1.85551	0.594306	1.875	ns
		Ellbow	16	1.92812	0.720178	2.1	21	2.53651	0.619467	2.8	0.0038	19	2.05965	0.616599	2	20	2.01583	0.747461	2.1	ns	195	1.70949	0.535805	1.8	263	1.92452	0.628655	2	<0.001
		Forearm	15	1.66667	0.917208	1.66667	19	2.19298	0.995768	2.33333	ns	19	1.42982	0.93511	1	19	1.55263	0.949419	1.5	ns	184	1.42392	0.636109	1.333	254	1.6601	0.904996	1.66667	0.013
		Lower Limb	16	1.45833	0.628229	1.32143	21	2.07619	0.635368	2.14286	0.0033	18	1.7209	0.77558	1.60714	21	1.69724	0.945311	1.5	ns	193	1.9447	0.597289	2	256	2.05078	0.716733	2	ns
		Hip	16	1.90625	0.800391	2	21	2.40476	0.70034	2.5	ns	17	2.08824	0.754886	2	20	1.725	0.834692	2	ns	199	2.09045	0.706649	2	268	2.29478	0.788999	2.5	0.0083
		Knee	16	1.25	0.83887	1	20	2.24167	0.999232	2.33333	0.0054	18	1.74074	0.930988	1.83333	21	1.74603	1.24791	1.66667	ns	180	1.81295	0.652695	1.667	241	1.89419	0.771593	2	ns
		Foot	15	1.03333	0.915475	1	19	1.15789	0.70814	1	ns	18	1.33333	0.923548	1	18	1.36111	0.854152	1.5	ns	184	2.06522	0.822223	2	239	2.04812	0.918294	2	ns
