# Supplementary material for: The Influence of Life History and Sexual Dimorphism on Entheseal Changes in Modern Humans and African Great Apes
Source: PLoS One. 2014 Sep 24;9(9):e107963. doi: 10.1371/journal.pone.0107963 (PMC4175998; doi:10.1371/journal.pone.0107963)
Supplement: Appendix S1 — List of human specimens used in this study. MAUB: Museum of Anthropology, University of Bologna, Italy. (XLS) [file pone.0107963.s014.xls]

## Sheet: AppendixS1
	id	genus	species	sex	Age (years)	Institution
	SS 142	Homo	sapiens	M	20	MAUB
	SS 171	Homo	sapiens	M	20	MAUB
	SS 199	Homo	sapiens	M	20	MAUB
	SS 207	Homo	sapiens	M	20	MAUB
	SS 222	Homo	sapiens	M	20	MAUB
	SS61	Homo	sapiens	M	20	MAUB
	SS33	Homo	sapiens	M	20	MAUB
	SS272	Homo	sapiens	M	20	MAUB
	SS 136	Homo	sapiens	M	20	MAUB
	SS 133	Homo	sapiens	M	21	MAUB
	SS 139	Homo	sapiens	M	21	MAUB
	SS 143	Homo	sapiens	M	21	MAUB
	SS 161	Homo	sapiens	M	21	MAUB
	SS 182	Homo	sapiens	M	21	MAUB
	SS 218	Homo	sapiens	M	21	MAUB
	SS 224	Homo	sapiens	M	21	MAUB
	SS 225	Homo	sapiens	M	21	MAUB
	SS 228	Homo	sapiens	M	21	MAUB
	SS 232	Homo	sapiens	M	21	MAUB
	SS 236	Homo	sapiens	M	21	MAUB
	SS 126	Homo	sapiens	M	22	MAUB
	SS 148	Homo	sapiens	M	22	MAUB
	SS 166	Homo	sapiens	M	22	MAUB
	SS 172	Homo	sapiens	M	22	MAUB
	SS 173	Homo	sapiens	M	22	MAUB
	SS 205	Homo	sapiens	M	22	MAUB
	SS 223	Homo	sapiens	M	22	MAUB
	SS97	Homo	sapiens	M	22	MAUB
	SS 320	Homo	sapiens	M	22	MAUB
	SS 130	Homo	sapiens	M	23	MAUB
	SS 175	Homo	sapiens	M	23	MAUB
	SS 178	Homo	sapiens	M	23	MAUB
	SS 247	Homo	sapiens	M	23	MAUB
	SS39	Homo	sapiens	M	23	MAUB
	SS 321	Homo	sapiens	M	23	MAUB
	SS 109	Homo	sapiens	M	24	MAUB
	SS 111	Homo	sapiens	M	24	MAUB
	SS 190	Homo	sapiens	M	24	MAUB
	SS 174	Homo	sapiens	M	25	MAUB
	SS 195	Homo	sapiens	M	25	MAUB
	SS 208	Homo	sapiens	M	25	MAUB
	SS23	Homo	sapiens	M	25	MAUB
	SS95	Homo	sapiens	M	25	MAUB
	SS99	Homo	sapiens	M	25	MAUB
	SS292	Homo	sapiens	M	25	MAUB
	SS 210	Homo	sapiens	M	26	MAUB
	SS 217	Homo	sapiens	M	26	MAUB
	SS34	Homo	sapiens	M	26	MAUB
	SS29	Homo	sapiens	M	26	MAUB
	SS204	Homo	sapiens	M	26	MAUB
	SS 135	Homo	sapiens	M	27	MAUB
	SS 167	Homo	sapiens	M	27	MAUB
	SS 168	Homo	sapiens	M	27	MAUB
	SS 198	Homo	sapiens	M	27	MAUB
	SS 226	Homo	sapiens	M	27	MAUB
	SS305	Homo	sapiens	M	27	MAUB
	SS311	Homo	sapiens	M	27	MAUB
	SS 330	Homo	sapiens	M	27	MAUB
	SS 333	Homo	sapiens	M	27	MAUB
	SS 145	Homo	sapiens	M	28	MAUB
	SS 212	Homo	sapiens	M	28	MAUB
	SS 159	Homo	sapiens	M	29	MAUB
	SS 185	Homo	sapiens	M	29	MAUB
	SS 203	Homo	sapiens	M	29	MAUB
	SS 124	Homo	sapiens	M	30	MAUB
	SS 231	Homo	sapiens	M	30	MAUB
	SS74	Homo	sapiens	M	30	MAUB
	SS286	Homo	sapiens	M	30	MAUB
	SS 336	Homo	sapiens	M	30	MAUB
	SS 187	Homo	sapiens	M	31	MAUB
	SS315	Homo	sapiens	M	31	MAUB
	SS 170	Homo	sapiens	M	32	MAUB
	SS 213	Homo	sapiens	M	32	MAUB
	SS 221	Homo	sapiens	M	32	MAUB
	SS64	Homo	sapiens	M	32	MAUB
	SS88	Homo	sapiens	M	33	MAUB
	SS268	Homo	sapiens	M	33	MAUB
	SS270	Homo	sapiens	M	33	MAUB
	SS271	Homo	sapiens	M	33	MAUB
	SS 177	Homo	sapiens	M	34	MAUB
	SS 192	Homo	sapiens	M	35	MAUB
	SS 241	Homo	sapiens	M	35	MAUB
	SS 319	Homo	sapiens	M	35	MAUB
	SS 227	Homo	sapiens	M	35	MAUB
	SS 306	Homo	sapiens	M	36	MAUB
	SS326	Homo	sapiens	M	36	MAUB
	SS 104	Homo	sapiens	M	37	MAUB
	SS 157	Homo	sapiens	M	37	MAUB
	SS 229	Homo	sapiens	M	37	MAUB
	SS 252	Homo	sapiens	M	37	MAUB
	SS 267	Homo	sapiens	M	37	MAUB
	SS 288	Homo	sapiens	M	37	MAUB
	SS 303	Homo	sapiens	M	37	MAUB
	SS 307	Homo	sapiens	M	37	MAUB
	SS 103	Homo	sapiens	M	38	MAUB
	SS 132	Homo	sapiens	M	38	MAUB
	SS 200	Homo	sapiens	M	38	MAUB
	SS 259	Homo	sapiens	M	38	MAUB
	SS 284	Homo	sapiens	M	38	MAUB
	SS 112	Homo	sapiens	M	39	MAUB
	SS 147	Homo	sapiens	M	39	MAUB
	SS 230	Homo	sapiens	M	39	MAUB
	SS 293	Homo	sapiens	M	39	MAUB
	SS 62	Homo	sapiens	M	40	MAUB
	SS 151	Homo	sapiens	M	40	MAUB
	SS 162	Homo	sapiens	M	40	MAUB
	SS 176	Homo	sapiens	M	40	MAUB
	SS 216	Homo	sapiens	M	40	MAUB
	SS 234	Homo	sapiens	M	40	MAUB
	SS 253	Homo	sapiens	M	40	MAUB
	SS 291	Homo	sapiens	M	40	MAUB
	SS290	Homo	sapiens	M	40	MAUB
	SS318	Homo	sapiens	M	40	MAUB
	SS324	Homo	sapiens	M	40	MAUB
	SS 164	Homo	sapiens	M	41	MAUB
	SS 169	Homo	sapiens	M	41	MAUB
	SS 273	Homo	sapiens	M	41	MAUB
	SS 297	Homo	sapiens	M	41	MAUB
	SS22	Homo	sapiens	M	41	MAUB
	SS 155	Homo	sapiens	M	42	MAUB
	SS43	Homo	sapiens	M	42	MAUB
	SS110	Homo	sapiens	M	43	MAUB
	SS 134	Homo	sapiens	M	43	MAUB
	SS 233	Homo	sapiens	M	43	MAUB
	SS 249	Homo	sapiens	M	43	MAUB
	SS3	Homo	sapiens	M	43	MAUB
	SS 141	Homo	sapiens	M	44	MAUB
	SS 156	Homo	sapiens	M	44	MAUB
	SS 189	Homo	sapiens	M	44	MAUB
	SS 158	Homo	sapiens	M	45	MAUB
	SS 183	Homo	sapiens	M	45	MAUB
	SS 194	Homo	sapiens	M	45	MAUB
	SS 243	Homo	sapiens	M	45	MAUB
	SS 276	Homo	sapiens	M	45	MAUB
	SS 285	Homo	sapiens	M	45	MAUB
	SS 312	Homo	sapiens	M	45	MAUB
	SS 119	Homo	sapiens	M	46	MAUB
	SS82	Homo	sapiens	M	46	MAUB
	SS 193	Homo	sapiens	M	46	MAUB
	SS 201	Homo	sapiens	M	46	MAUB
	SS 209	Homo	sapiens	M	46	MAUB
	SS 220	Homo	sapiens	M	46	MAUB
	SS 238	Homo	sapiens	M	46	MAUB
	SS42	Homo	sapiens	M	46	MAUB
	SS313	Homo	sapiens	M	46	MAUB
	SS91	Homo	sapiens	M	47	MAUB
	SS121	Homo	sapiens	M	47	MAUB
	SS123	Homo	sapiens	M	47	MAUB
	SS 206	Homo	sapiens	M	47	MAUB
	SS51	Homo	sapiens	M	48	MAUB
	SS122	Homo	sapiens	M	48	MAUB
	SS 149	Homo	sapiens	M	48	MAUB
	SS 116	Homo	sapiens	M	48	MAUB
	SS 153	Homo	sapiens	M	48	MAUB
	SS 165	Homo	sapiens	M	48	MAUB
	SS 191	Homo	sapiens	M	48	MAUB
	SS 248	Homo	sapiens	M	48	MAUB
	SS 287	Homo	sapiens	M	49	MAUB
	SS44	Homo	sapiens	M	49	MAUB
	SS 118	Homo	sapiens	M	50	MAUB
	SS 137	Homo	sapiens	M	50	MAUB
	SS 144	Homo	sapiens	M	50	MAUB
	SS 146	Homo	sapiens	M	50	MAUB
	SS 160	Homo	sapiens	M	50	MAUB
	SS 180	Homo	sapiens	M	50	MAUB
	SS 181	Homo	sapiens	M	50	MAUB
	SS 184	Homo	sapiens	M	50	MAUB
	SS 197	Homo	sapiens	M	50	MAUB
	SS 196	Homo	sapiens	M	50	MAUB
	SS 215	Homo	sapiens	M	50	MAUB
	SS202	Homo	sapiens	M	50	MAUB
	SS317	Homo	sapiens	M	50	MAUB
	SS 65	Homo	sapiens	M	50	MAUB
	SS 131	Homo	sapiens	M	51	MAUB
	SS 186	Homo	sapiens	M	51	MAUB
	SS 277	Homo	sapiens	M	51	MAUB
	SS 289	Homo	sapiens	M	51	MAUB
	SS 302	Homo	sapiens	M	51	MAUB
	SS 314	Homo	sapiens	M	51	MAUB
	SS 322	Homo	sapiens	M	51	MAUB
	SS 211	Homo	sapiens	M	52	MAUB
	SS 295	Homo	sapiens	M	52	MAUB
	SS 301	Homo	sapiens	M	52	MAUB
	SS 75	Homo	sapiens	M	53	MAUB
	SS 45	Homo	sapiens	M	53	MAUB
	SS 31	Homo	sapiens	M	53	MAUB
	SS 246	Homo	sapiens	M	53	MAUB
	SS 49	Homo	sapiens	M	54	MAUB
	SS 115	Homo	sapiens	M	54	MAUB
	SS 40	Homo	sapiens	M	55	MAUB
	SS 102	Homo	sapiens	M	55	MAUB
	SS 127	Homo	sapiens	M	55	MAUB
	SS 163	Homo	sapiens	M	55	MAUB
	SS 316	Homo	sapiens	M	55	MAUB
	SS 327	Homo	sapiens	M	55	MAUB
	SS 105	Homo	sapiens	M	56	MAUB
	SS 32	Homo	sapiens	M	57	MAUB
	SS 85	Homo	sapiens	M	57	MAUB
	SS 269	Homo	sapiens	M	57	MAUB
	SS 92	Homo	sapiens	M	57	MAUB
	SS 46	Homo	sapiens	M	58	MAUB
	SS 235	Homo	sapiens	M	58	MAUB
	SS 73	Homo	sapiens	M	58	MAUB
	SS 108	Homo	sapiens	M	58	MAUB
	SS 113	Homo	sapiens	M	58	MAUB
	SS 244	Homo	sapiens	M	58	MAUB
	SS 298	Homo	sapiens	M	58	MAUB
	SS21	Homo	sapiens	M	59	MAUB
	SS 63	Homo	sapiens	M	59	MAUB
	SS 30	Homo	sapiens	M	60	MAUB
	SS14	Homo	sapiens	M	60	MAUB
	SS 35	Homo	sapiens	M	60	MAUB
	SS 84	Homo	sapiens	M	60	MAUB
	SS 282	Homo	sapiens	M	60	MAUB
	SS 328	Homo	sapiens	M	60	MAUB
	SS 304	Homo	sapiens	M	61	MAUB
	SS 310	Homo	sapiens	M	61	MAUB
	SS 37	Homo	sapiens	M	62	MAUB
	SS 36	Homo	sapiens	M	62	MAUB
	SS 257	Homo	sapiens	M	62	MAUB
	SS 296	Homo	sapiens	M	62	MAUB
	SS 323	Homo	sapiens	M	62	MAUB
	SS 261	Homo	sapiens	M	63	MAUB
	SS 299	Homo	sapiens	M	63	MAUB
	SS 86	Homo	sapiens	M	64	MAUB
	SS 70	Homo	sapiens	M	64	MAUB
	SS20	Homo	sapiens	M	65	MAUB
	SS 125	Homo	sapiens	M	65	MAUB
	SS19	Homo	sapiens	M	66	MAUB
	SS 69	Homo	sapiens	M	66	MAUB
	SS 77	Homo	sapiens	M	66	MAUB
	SS 98	Homo	sapiens	M	66	MAUB
	SS 274	Homo	sapiens	M	66	MAUB
	SS 114	Homo	sapiens	M	67	MAUB
	SS 260	Homo	sapiens	M	67	MAUB
	SS 279	Homo	sapiens	M	68	MAUB
	SS 71	Homo	sapiens	M	69	MAUB
	SS 87	Homo	sapiens	M	69	MAUB
	SS 240	Homo	sapiens	M	69	MAUB
	SS 263	Homo	sapiens	M	69	MAUB
	SS 250	Homo	sapiens	M	69	MAUB
	SS 78	Homo	sapiens	M	70	MAUB
	SS 100	Homo	sapiens	M	70	MAUB
	SS 262	Homo	sapiens	M	70	MAUB
	SS 280	Homo	sapiens	M	70	MAUB
	SS 281	Homo	sapiens	M	70	MAUB
	SS 275	Homo	sapiens	M	70	MAUB
	SS1	Homo	sapiens	M	71	MAUB
	SS 38	Homo	sapiens	M	72	MAUB
	SS 96	Homo	sapiens	M	72	MAUB
	SS25	Homo	sapiens	M	73	MAUB
	SS 245	Homo	sapiens	M	74	MAUB
	SS24	Homo	sapiens	M	75	MAUB
	SS26	Homo	sapiens	M	75	MAUB
	SS 128	Homo	sapiens	M	76	MAUB
	SS 48	Homo	sapiens	M	77	MAUB
	SS 83	Homo	sapiens	M	77	MAUB
	SS 117	Homo	sapiens	M	77	MAUB
	129 Sassari	Homo	sapiens	M	77	MAUB
	SS 76	Homo	sapiens	M	78	MAUB
	SS 106	Homo	sapiens	M	78	MAUB
	SS 329	Homo	sapiens	M	78	MAUB
	SS 57	Homo	sapiens	M	79	MAUB
	SS 81	Homo	sapiens	M	80	MAUB
	SS 278	Homo	sapiens	M	80	MAUB
	SS 283	Homo	sapiens	M	80	MAUB
	SS 309	Homo	sapiens	M	80	MAUB
	SS 93	Homo	sapiens	M	80	MAUB
	SS 94	Homo	sapiens	M	80	MAUB
	SS 28	Homo	sapiens	M	81	MAUB
	SS27	Homo	sapiens	M	82	MAUB
	SS 55	Homo	sapiens	M	83	MAUB
	SS12	Homo	sapiens	M	84	MAUB
	SS 72	Homo	sapiens	M	86	MAUB
	SS 66	Homo	sapiens	F	20	MAUB
	SS 132	Homo	sapiens	F	20	MAUB
	SS 154	Homo	sapiens	F	20	MAUB
	SS 164	Homo	sapiens	F	20	MAUB
	SS24	Homo	sapiens	F	20	MAUB
	SS 194	Homo	sapiens	F	20	MAUB
	SS 128	Homo	sapiens	F	21	MAUB
	SS 172	Homo	sapiens	F	21	MAUB
	SS28	Homo	sapiens	F	21	MAUB
	SS 186	Homo	sapiens	F	21	MAUB
	SS 199	Homo	sapiens	F	21	MAUB
	SS 55	Homo	sapiens	F	22	MAUB
	SS 56	Homo	sapiens	F	22	MAUB
	SS 167	Homo	sapiens	F	22	MAUB
	SS 169	Homo	sapiens	F	22	MAUB
	SS 174	Homo	sapiens	F	22	MAUB
	SS 176	Homo	sapiens	F	22	MAUB
	SS 254	Homo	sapiens	F	22	MAUB
	SS 101	Homo	sapiens	F	23	MAUB
	SS 140	Homo	sapiens	F	23	MAUB
	SS23	Homo	sapiens	F	23	MAUB
	SS 244	Homo	sapiens	F	23	MAUB
	SS 107	Homo	sapiens	F	24	MAUB
	SS 123	Homo	sapiens	F	24	MAUB
	SS 146	Homo	sapiens	F	24	MAUB
	SS17	Homo	sapiens	F	24	MAUB
	SS 178	Homo	sapiens	F	24	MAUB
	SS 180	Homo	sapiens	F	24	MAUB
	SS 184	Homo	sapiens	F	24	MAUB
	SS 267	Homo	sapiens	F	24	MAUB
	SS 88	Homo	sapiens	F	25	MAUB
	SS 115	Homo	sapiens	F	25	MAUB
	SS 126	Homo	sapiens	F	25	MAUB
	SS 141	Homo	sapiens	F	25	MAUB
	SS 145	Homo	sapiens	F	25	MAUB
	SS 160	Homo	sapiens	F	25	MAUB
	SS 168	Homo	sapiens	F	25	MAUB
	SS 200	Homo	sapiens	F	25	MAUB
	SS 222	Homo	sapiens	F	25	MAUB
	SS 190	Homo	sapiens	F	25	MAUB
	SS 268	Homo	sapiens	F	25	MAUB
	SS 264	Homo	sapiens	F	25	MAUB
	SS 96	Homo	sapiens	F	26	MAUB
	SS 127	Homo	sapiens	F	26	MAUB
	SS 163	Homo	sapiens	F	26	MAUB
	SS 218	Homo	sapiens	F	26	MAUB
	SS 231	Homo	sapiens	F	26	MAUB
	SS 232	Homo	sapiens	F	26	MAUB
	SS 76	Homo	sapiens	F	27	MAUB
	SS 110	Homo	sapiens	F	27	MAUB
	SS 117	Homo	sapiens	F	27	MAUB
	SS 119	Homo	sapiens	F	27	MAUB
	SS 185	Homo	sapiens	F	27	MAUB
	SS120	Homo	sapiens	F	28	MAUB
	SS 148	Homo	sapiens	F	28	MAUB
	SS 149	Homo	sapiens	F	28	MAUB
	SS27	Homo	sapiens	F	28	MAUB
	SS 177	Homo	sapiens	F	28	MAUB
	SS 251	Homo	sapiens	F	28	MAUB
	SS 136	Homo	sapiens	F	29	MAUB
	SS 237	Homo	sapiens	F	29	MAUB
	SS 58	Homo	sapiens	F	30	MAUB
	SS 130	Homo	sapiens	F	30	MAUB
	SS50	Homo	sapiens	F	30	MAUB
	SS 202	Homo	sapiens	F	30	MAUB
	SS 249	Homo	sapiens	F	30	MAUB
	SS40	Homo	sapiens	F	31	MAUB
	SS 173	Homo	sapiens	F	31	MAUB
	SS 245	Homo	sapiens	F	31	MAUB
	SS 137	Homo	sapiens	F	32	MAUB
	SS 152	Homo	sapiens	F	32	MAUB
	SS 156	Homo	sapiens	F	32	MAUB
	SS 213	Homo	sapiens	F	32	MAUB
	SS 258	Homo	sapiens	F	32	MAUB
	SS 118	Homo	sapiens	F	33	MAUB
	SS 125	Homo	sapiens	F	33	MAUB
	SS 129	Homo	sapiens	F	33	MAUB
	SS14	Homo	sapiens	F	33	MAUB
	SS19	Homo	sapiens	F	33	MAUB
	SS 100	Homo	sapiens	F	34	MAUB
	SS 214	Homo	sapiens	F	34	MAUB
	SS 250	Homo	sapiens	F	34	MAUB
	SS 183	Homo	sapiens	F	35	MAUB
	SS 195	Homo	sapiens	F	35	MAUB
	SS 106	Homo	sapiens	F	36	MAUB
	SS 189	Homo	sapiens	F	36	MAUB
	SS 198	Homo	sapiens	F	36	MAUB
	SS20	Homo	sapiens	F	36	MAUB
	SS 241	Homo	sapiens	F	36	MAUB
	SS 103	Homo	sapiens	F	37	MAUB
	SS 131	Homo	sapiens	F	37	MAUB
	SS 159	Homo	sapiens	F	37	MAUB
	SS 181	Homo	sapiens	F	37	MAUB
	SS 188	Homo	sapiens	F	37	MAUB
	SS 205	Homo	sapiens	F	37	MAUB
	SS 270	Homo	sapiens	F	37	MAUB
	SS 170	Homo	sapiens	F	38	MAUB
	SS 215	Homo	sapiens	F	38	MAUB
	SS 233	Homo	sapiens	F	38	MAUB
	SS 112	Homo	sapiens	F	39	MAUB
	SS 147	Homo	sapiens	F	39	MAUB
	SS51	Homo	sapiens	F	39	MAUB
	SS 257	Homo	sapiens	F	39	MAUB
	SS 134	Homo	sapiens	F	40	MAUB
	SS 139	Homo	sapiens	F	40	MAUB
	SS 204	Homo	sapiens	F	40	MAUB
	SS 219	Homo	sapiens	F	40	MAUB
	SS 240	Homo	sapiens	F	40	MAUB
	SS 246	Homo	sapiens	F	40	MAUB
	SS 248	Homo	sapiens	F	40	MAUB
	SS 261	Homo	sapiens	F	41	MAUB
	SS 104	Homo	sapiens	F	42	MAUB
	SS 201	Homo	sapiens	F	42	MAUB
	SS22	Homo	sapiens	F	42	MAUB
	SS 224	Homo	sapiens	F	42	MAUB
	SS 227	Homo	sapiens	F	43	MAUB
	SS 243	Homo	sapiens	F	43	MAUB
	SS 124	Homo	sapiens	F	44	MAUB
	SS 135	Homo	sapiens	F	44	MAUB
	SS 187	Homo	sapiens	F	44	MAUB
	SS47	Homo	sapiens	F	44	MAUB
	SS48	Homo	sapiens	F	44	MAUB
	SS 95	Homo	sapiens	F	45	MAUB
	SS 121	Homo	sapiens	F	45	MAUB
	SS 150	Homo	sapiens	F	45	MAUB
	SS36	Homo	sapiens	F	45	MAUB
	SS53	Homo	sapiens	F	45	MAUB
	SS69	Homo	sapiens	F	45	MAUB
	SS 236	Homo	sapiens	F	45	MAUB
	SS 217	Homo	sapiens	F	46	MAUB
	SS 111	Homo	sapiens	F	47	MAUB
	SS 226	Homo	sapiens	F	47	MAUB
	SS 93	Homo	sapiens	F	48	MAUB
	SS 105	Homo	sapiens	F	48	MAUB
	SS 165	Homo	sapiens	F	48	MAUB
	SS 234	Homo	sapiens	F	48	MAUB
	SS 262	Homo	sapiens	F	48	MAUB
	SS 109	Homo	sapiens	F	49	MAUB
	SS 144	Homo	sapiens	F	49	MAUB
	SS 230	Homo	sapiens	F	49	MAUB
	SS 102	Homo	sapiens	F	50	MAUB
	SS 113	Homo	sapiens	F	50	MAUB
	SS 143	Homo	sapiens	F	50	MAUB
	SS 153	Homo	sapiens	F	50	MAUB
	SS 161	Homo	sapiens	F	50	MAUB
	SS 191	Homo	sapiens	F	50	MAUB
	SS 193	Homo	sapiens	F	50	MAUB
	SS 94	Homo	sapiens	F	50	MAUB
	SS26	Homo	sapiens	F	51	MAUB
	SS 265	Homo	sapiens	F	51	MAUB
	SS 54	Homo	sapiens	F	52	MAUB
	SS 212	Homo	sapiens	F	52	MAUB
	SS 31	Homo	sapiens	F	53	MAUB
	SS 71	Homo	sapiens	F	53	MAUB
	SS 97	Homo	sapiens	F	53	MAUB
	SS197	Homo	sapiens	F	53	MAUB
	SS 59	Homo	sapiens	F	54	MAUB
	SS 87	Homo	sapiens	F	54	MAUB
	SS25	Homo	sapiens	F	54	MAUB
	SS 242	Homo	sapiens	F	56	MAUB
	SS7	Homo	sapiens	F	57	MAUB
	SS 77	Homo	sapiens	F	58	MAUB
	SS 34	Homo	sapiens	F	59	MAUB
	SS 221	Homo	sapiens	F	59	MAUB
	SS46	Homo	sapiens	F	60	MAUB
	SS49	Homo	sapiens	F	60	MAUB
	SS 235	Homo	sapiens	F	60	MAUB
	SS 52	Homo	sapiens	F	63	MAUB
	SS 203	Homo	sapiens	F	65	MAUB
	SS79	Homo	sapiens	F	65	MAUB
	SS 209	Homo	sapiens	F	65	MAUB
	SS 216	Homo	sapiens	F	65	MAUB
	SS 228	Homo	sapiens	F	67	MAUB
	SS 33	Homo	sapiens	F	68	MAUB
	SS 220	Homo	sapiens	F	69	MAUB
	SS 32	Homo	sapiens	F	70	MAUB
	SS 67	Homo	sapiens	F	70	MAUB
	SS 83	Homo	sapiens	F	70	MAUB
	SS 85	Homo	sapiens	F	70	MAUB
	SS 206	Homo	sapiens	F	70	MAUB
	SS 225	Homo	sapiens	F	70	MAUB
	SS78	Homo	sapiens	F	70	MAUB
	SS 229	Homo	sapiens	F	70	MAUB
	SS 259	Homo	sapiens	F	70	MAUB
	SS 30	Homo	sapiens	F	72	MAUB
	SS 68	Homo	sapiens	F	74	MAUB
	SS 266	Homo	sapiens	F	75	MAUB
	SS 61	Homo	sapiens	F	78	MAUB
	SS 62	Homo	sapiens	F	78	MAUB
	SS 65	Homo	sapiens	F	78	MAUB
	SS 86	Homo	sapiens	F	78	MAUB
	SS 92	Homo	sapiens	F	78	MAUB
	SS5	Homo	sapiens	F	78	MAUB
	SS 91	Homo	sapiens	F	79	MAUB
	SS11	Homo	sapiens	F	79	MAUB
	SS29	Homo	sapiens	F	79	MAUB
	SS38	Homo	sapiens	F	79	MAUB
	SS 89	Homo	sapiens	F	80	MAUB
	SS18	Homo	sapiens	F	80	MAUB
	SS82	Homo	sapiens	F	80	MAUB
	SS 256	Homo	sapiens	F	80	MAUB
	SS9	Homo	sapiens	F	80	MAUB
	SS42	Homo	sapiens	F	81	MAUB
	SS 90	Homo	sapiens	F	85	MAUB
	SS 73	Homo	sapiens	F	86	MAUB
	SS 75	Homo	sapiens	F	88	MAUB
	SS12	Homo	sapiens	F	89	MAUB
	SS15	Homo	sapiens	F	90	MAUB
	SS37	Homo	sapiens	F	93	MAUB
	SS8	Homo	sapiens	F	98	MAUB
