# Supplementary material for: The Influence of Life History and Sexual Dimorphism on Entheseal Changes in Modern Humans and African Great Apes
Source: PLoS One. 2014 Sep 24;9(9):e107963. doi: 10.1371/journal.pone.0107963 (PMC4175998; doi:10.1371/journal.pone.0107963)
Supplement: Appendix S2 — List of Gorilla and Pan specimens used in this study. RMCA: Royal Museum of Central Africa, Tervuren, Belgium; AIM: Anthropological Institute and Museum, University of Zurich, Switzerland. (XLS) [file pone.0107963.s015.xls]

## Sheet: AppendixS2
	id	genus	species	sex	dental wear stage	captive/wild	Institution
	RMCA 1002	Gorilla	beringei	M	0	wild-shot	RMCA
	RMCA 18739	Gorilla	beringei	M	2	wild-shot	RMCA
	RMCA 22903	Gorilla	beringei	M	2	wild-shot	RMCA
	RMCA 999	Gorilla	beringei	M	3	wild-shot	RMCA
	RMCA 804	Gorilla	sp.	M	3	wild-shot	RMCA
	RMCA 22761	Gorilla	beringei	M	3	wild-shot	RMCA
	RMCA 1001	Gorilla	beringei	M	4	wild-shot	RMCA
	RMCA 994	Gorilla	beringei	M	5	wild-shot	RMCA
	RMCA 9581	Gorilla	beringei	M	6	wild-shot	RMCA
	RMCA 834	Gorilla	beringei	F	0	wild-shot	RMCA
	RMCA 881	Gorilla	beringei	F	0	wild-shot	RMCA
	RMCA 811	Gorilla	beringei	F	0	wild-shot	RMCA
	RMCA 8608	Gorilla	beringei beringei	F	1	wild-shot	RMCA
	RMCA 833	Gorilla	beringei	F	2	wild-shot	RMCA
	RMCA 2263	Gorilla	beringei beringei	F	3	wild-shot	RMCA
	RMCA 2258	Gorilla	beringei beringei	F	3	wild-shot	RMCA
	RMCA 17202	Gorilla	gorilla	F	3	wild-shot	RMCA
	RMCA 27755	Gorilla	beringei	F	3	wild-shot	RMCA
	RMCA 15290	Gorilla	beringei	F	3	wild-shot	RMCA
	RMCA 995	Gorilla	beringei	F	6	wild-shot	RMCA
	RMCA 813	Gorilla	beringei	F	6	wild-shot	RMCA
	AM6787	Gorilla	gorilla	F	0	wild-shot	AIM
	AM 6788	Gorilla	gorilla	F	0	wild-shot	AIM
	AM 7036	Gorilla	gorilla	F	0	wild-shot	AIM
	AM 6842	Gorilla	gorilla	F	0	wild-shot	AIM
	AS 26	Gorilla	gorilla	F	0	captive	AIM
	AM 7010	Gorilla	gorilla	F	2	wild-shot	AIM
	AM 6896	Gorilla	gorilla	F	2	wild-shot	AIM
	AM 13488	Gorilla	gorilla	F	2	captive	AIM
	AM 6194	Gorilla	gorilla	F	3	wild-shot	AIM
	AM 6840	Gorilla	gorilla	F	3	wild-shot	AIM
	PAL 14	Gorilla	gorilla	F	3	wild-shot	AIM
	AM 7075	Gorilla	gorilla	F	6	wild-shot	AIM
	AM 7035	Gorilla	gorilla	M	0	wild-shot	AIM
	AM 6878	Gorilla	gorilla	M	3	wild-shot	AIM
	AM 6884	Gorilla	gorilla	M	3	wild-shot	AIM
	AM 6841	Gorilla	gorilla	M	3	wild-shot	AIM
	AM7487	Gorilla	gorilla	M	4	wild-shot	AIM
	PAL 1	Gorilla	gorilla	M	4	wild-shot	AIM
	PAL 11	Gorilla	gorilla	M	4	wild-shot	AIM
	PAL 12	Gorilla	gorilla	M	4	wild-shot	AIM
	AM 6680	Gorilla	gorilla	M	5	wild-shot	AIM
	AM 7011	Gorilla	gorilla	M	5	wild-shot	AIM
	PAL 241	Gorilla	gorilla	M	5	wild-shot	AIM
	PAL 8	Gorilla	gorilla	M	5	wild-shot	AIM
	PAL 13	Gorilla	gorilla	M	5	wild-shot	AIM
	AM 1690	Gorilla	gorilla	M	7	wild-shot	AIM
	RMCA 5893	Pan	troglodytes	M	0	wild-shot	RMCA
	RMCA 23509	Pan	paniscus	M	2	wild-shot	RMCA
	RMCA 2297	Pan	troglodytes	M	2	wild-shot	RMCA
	RMCA 29047	Pan	paniscus	M	3	wild-shot	RMCA
	RMCA 179	Pan	troglodytes	M	3	wild-shot	RMCA
	RMCA 29078	Pan	troglodytes	M	3	wild-shot	RMCA
	RMCA 11362	Pan	troglodytes	M	3	wild-shot	RMCA
	RMCA 15295	Pan	paniscus	M	3	wild-shot	RMCA
	RMCA 15294	Pan	paniscus	M	3	wild-shot	RMCA
	RMCA 27696	Pan	paniscus	M	5	wild-shot	RMCA
	RMCA 22925	Pan	troglodytes	M	5	wild-shot	RMCA
	RMCA 286	Pan	troglodytes	M	5	wild-shot	RMCA
	RMCA 64	Pan	troglodytes	M	5	wild-shot	RMCA
	RMCA 177	Pan	troglodytes	M	6	wild-shot	RMCA
	RMCA 11363	Pan	troglodytes	M	6	wild-shot	RMCA
	RMCA 458	Pan	troglodytes	F	0	wild-shot	RMCA
	RMCA 559	Pan	troglodytes	F	0	wild-shot	RMCA
	RMCA 2487	Pan	troglodytes	F	0	wild-shot	RMCA
	RMCA 545	Pan	troglodytes	F	2	wild-shot	RMCA
	RMCA 153	Pan	troglodytes	F	2	wild-shot	RMCA
	RMCA 13201	Pan	paniscus	F	2	wild-shot	RMCA
	RMCA 29040	Pan	paniscus	F	3	wild-shot	RMCA
	RMCA 19534	Pan	troglodytes	F	5	wild-shot	RMCA
	RMCA 15293	Pan	paniscus	F	5	wild-shot	RMCA
	RMCA 15296	Pan	paniscus	F	5	wild-shot	RMCA
	RMCA 29045	Pan	paniscus	F	6	wild-shot	RMCA
	AS 1680	Pan	troglodytes	F	0	captive	AIM
	PAL 130	Pan	troglodytes	F	0	captive	AIM
	PAL 112	Pan	troglodytes	F	0	captive	AIM
	AS 1736	Pan	troglodytes	F	0	captive	AIM
	PAL 223	Pan	troglodytes	F	0	captive	AIM
	PAL 226	Pan	troglodytes	F	0	captive	AIM
	PAL 215	Pan	troglodytes	F	1	captive	AIM
	AS 1568	Pan	troglodytes	F	1	captive	AIM
	AS 1763	Pan	troglodytes	F	2	captive	AIM
	PAL 217	Pan	troglodytes	F	2	captive	AIM
	PAL 219	Pan	troglodytes	F	2	captive	AIM
	AM 10533	Pan	troglodytes	F	2	wild-shot	AIM
	AM 10280	Pan	troglodytes	F	3	captive	AIM
	AS 1784	Pan	troglodytes	F	3	captive	AIM
	AM 7127	Pan	troglodytes	F	4	wild-shot	AIM
	AM 7078	Pan	troglodytes	F	5	wild-shot	AIM
	PAL 9	Pan	troglodytes	F	5	wild-shot	AIM
	AM 6938	Pan	troglodytes	M	1	wild-shot	AIM
	PAL 220	Pan	troglodytes	M	2	captive	AIM
	AM 1595	Pan	troglodytes	M	2	wild-shot	AIM
	AM 8620	Pan	troglodytes	M	3	captive	AIM
	AM 1695	Pan	troglodytes	M	3	captive	AIM
	AS 1810	Pan	troglodytes	M	3	captive	AIM
	AM 6876	Pan	troglodytes	M	5	wild-shot	AIM
