# Supplementary material for: The Influence of Life History and Sexual Dimorphism on Entheseal Changes in Modern Humans and African Great Apes
Source: PLoS One. 2014 Sep 24;9(9):e107963. doi: 10.1371/journal.pone.0107963 (PMC4175998; doi:10.1371/journal.pone.0107963)
Supplement: Appendix S3 — Proliferative enthesopathies (EF): complete dataset. Empty cases indicate missing data. (XLSX) [file pone.0107963.s016.xlsx]

## Sheet: AppendixS3
	Genus	sex	dental age	costoclavicular ligament	conoid ligament	trapezoid ligament	m.pectoralis major clavicle	m.deltoideus clavicle	m.pectoralis major humerus	m.latissimus dorsi/teres major	m.deltoideus humerus	m.brachioradialis	m.biceps brachii	m.triceps brachii scapula	m.triceps brachii ulna	m.brachialis	m.pronator teres	interosseous membrane	m.supinator	gluteus maximus	m.iliopsoas	m.vastus medialis	quadriceps tendon tibia	quadriceps tendon patella	m.soleus	Achilles tendon
	Pan	M	3	0	0	0	0	0					0		2	0	0	0	0					2
	Pan	M	5	0	0	0	0	0	0	0	0	0	0	0	0	0	0	0	0	0	0	0
	Pan	M	3	0	0	0	0	0	0	0	0	0	0	0		0	0	0	0	0	0	0	0	0	0	0
	Pan	M	2	0	0	0	0	1	0	0	0	0	0	0	0	2	0	0	0	0	0	0	0	2	0	0
	Pan	M	3	0	0	0	0	1	0	0	0	0	1	0	0	0	0	0	0	0	0	0			0
	Pan	M	2	0	0	0	0	0	0	0	0	0	0	0	0	0	0	0	0	0		0			0
	Pan	M	3	0	1	0	0	0	0	0	0	0	0	0	0	0	0	0	0	0	0	0	0	0	0	0
	Pan	M	5	0	0	0	0	0	0	0	0	0	0	0	0	0	0	0	0	0	0	0	0	1	0	0
	Pan	M	2	0	0	0	0	0	0	0	0	0	0	0	0	0	0	0	0	0		0	0		0	0
	Pan	M	0	0	0	0	0	0				0	0	0		0	0	0	0	0		0			0
	Pan	M	5	0	0	0	0	0	0	0	0	1		0	0	0			0	0	0	0	0		0	1
	Pan	M	6						0	0	0	0	0	0	0	0	0	0	0	0	0	0	0		0	0
	Pan	M	3						0	0	0	0	0		0	0	0	0	0	0	0	0	0		0	0
	Pan	M	5																	0	0	0	0		0	0
	Pan	M	2	0	0	0	0	0	0	0	0	0		0						0	0	0
	Pan	M	5	0	0	0	0	0	0	0	0	0	0	0	0	0	0	0	0	0	0	0	0		0	0
	Pan	M	3	0	0	0	0	0	0	0	0	0	0	0	0	0	0	0	0	0	0	0	0	0	0	0
	Pan	M	6	0	0	0	0	0	0	0	0	0	0	0	0	0	0	0	0	0	1	0	1	2	0	1
	Pan	M	3	0	0	0	0	0	0	0	0	0	0	0	0	0	0	0	0	0	0	0	0		0	0
	Pan	M	3	0	0	0	0	0	0	0	0	0	0	0	0	0	0	0	0	0	0	0	0	0	0	0
	Pan	M	3	0	0	0	0	0	0	0	0	0	0	0	0	0	0	0	0	0	0	0	0	0	0	0
	Pan	F	5	0	0	0	0	0	0	0	0	0	0	0	0	0	0	0	0	0	0	0	0	2	0	0
	Pan	F	4						0	0	0	0	0	0	0	0	0	0	0	0	0	0	0	0	0	0
	Pan	F	3	0	0	0	0	0	0	0	0	0	1	0	0	0	0	0	0	0	3	0	1	3	1	2
	Pan	F	2	0	0	0	0	0	0	0	0	0	0	0	0	0	0	0	0	0	0	0	0	1	0	0
	Pan	F	2	0	0	0	0	0	0	0	0	1	0	0	0	0	0	0	0	0	0	0	0	2	0	0
	Pan	F	2	0	0	0	0	0	0	0	0	0	0	0	0	0	0	0	0	0	0	0	0	0	0	0
	Pan	F	5	0	0	0	0	0	0	0	0	0	0	0	0	0	0	0	0	0	0	0	0	0	0
	Pan	F	3	0		0	0	0	0	0	0	0	0	0		0	0	0	0
	Pan	F	2	0	0	0	0	0	0	0	0	0	0	0	3	0	0	0	1	0	3	0	3	3	0
	Pan	F	0	0	0	0	0	0	0	0	0	0	0	0		0	0	0	0	0		0	0		0	0
	Pan	F	2	0	0	0	0	0	0	0	0	0	0	0	0	0	0	0	0	0	0	0	0		0	0
	Pan	F	0	0	0	0	0	0	0	0	0	0	0	0		0	0	0	0	0		0			0
	Pan	F	0						0	0	0	0	0			0	0	0	0	0		0			0
	Pan	F	2						0	0	0	0	0	0	0	0	0	0	0	0	0	0				0
	Pan	F	5	0	0	0	0	0	0	0	0	0	0	0	0	0	0	0	0	0	0	0	0		0	0
	Pan	F	2	0	0	0	0	0	0	0	0	0	0	0	0	0	0	0	0	0	0	0	0		0	0
	Pan	F	3	0	0	0	0	0	0	0	0	0	0	0	0	0	0	0	0	0	0	0	0		0	0
	Pan	F	6	0	0	0	0	0	0	0	0	0	0	0			0	0					0		0	0
	Pan	F	5	0	0	0	0	0	0	0	0	0	0	0	0	0	0	0	0	0	0	0	0		0	0
	Pan	F	5	0	0	0	0	0	0	0	0	0	0	0	0	0	0	0	0	0	0	0			0	0
	Pan	F	1	0	0	0	0	0	0	0	0	0	0	0	0	0	0	0	0	0	0	0	0	0	0	0
	Pan	M	1		0	0	0	0	0	0	0	0	0	0	0	0	0	0	0	0	0	0	0	0	0
	Pan	F	1	0	0	0	0	0	0	0	0	0	0	0	0	0	0	0	0	0	0	0	0	0	0	0
	Pan	F	0	0	0	0	0	0	0	0	0	0	0	0	0	0	0	0	0	0	0	0	0	0	0	0
	Pan	F	0	0	0	0	0	0	0	0	0	0	0	0		0	0	0	0	0	0	0	0	0	0	0
	Pan	F	0	0	0	0	0	0	0	0	0	0	0	0	0	0	0	0	0	0	0	0	0	0	0	0
	Pan	F	0	0	0	0	0	0	0	0	0	0	0	0	0	0	0	0	0	0	0	0	0	0	0	0
	Pan	F	0	0	0	0	0	0	0	0	0	0	0	0	0	0	0	0	0	0	0	0	0	0	0	0
	Pan	F	0	0	0	0	0	0	0	0	0	0	0	0	0	0	0	0	0	0	0	0	0	0	0
	Gorilla	M	5	0	0	0	0	0	0	0	0	0	0	0	2	0	0	0	0	0	1	0		0	0	0
	Gorilla	M	4	0	0	0	0	0	0	0	0	0	0	0	0	0	0	0	0	0	0	0	0	0	0	0
	Gorilla	M	3	0	0	0	0	0	0	0	0	0	0	0	1	0	0	0	0	0	0	0	1	0	0	0
	Gorilla	M	3		0	0	0	0	0	0	0	0	1	0	1	0	0	0	0	0	0	0	0	1	0
	Gorilla	M	2						0	0	0	0	0	0	1	0	0	0	0	0	0	0	0		0	0
	Gorilla	M	2						0	0		0	0							0
	Gorilla	M	6	0			0		0	0	0	0		0						0	0	0	1		0
	Gorilla	M	0	0	0	0	0	0	0	0	0	0	0	0		0	0	0	0	0	0	0		0	0
	Gorilla	M	3	0	0	0	0	0	0	0	0	0	0	0	0	0	0	0	0	0	0	0	0		0	0
	Gorilla	M	5	0	0	0	0	0	0	0	0	0	0	0	0	0	0	0	0	0	0	0	0	0	0	0
	Gorilla	M	3	0	0	0	0	0	0	0	0	0	0	0	0	0	0	0	0	0	0	0	0	0	0
	Gorilla	M	5	0			0		0	0	0	0	0	0	0	0	0	0	0	0	0	0	0	0	0	0
	Gorilla	M	3	2	0	0	0	0	0	0	0	0	0	0	0	0	0	0	0	0	0	0	0	0	0	0
	Gorilla	M	3	1	0	0	0	0	0	0	0	0	0	0	0	0	0	0	0	0	0	0	0	0	0	0
	Gorilla	M	5						0	0	0	0		0	0	0	0			0	0	0	0		0
	Gorilla	M	5	1	0	0	0	0	0	0	0	0	0		0	0	0	0	0	0	0	0			0
	Gorilla	M	4	0	0	0	0	0	0	0	0	0	0	0	2	0	0	0	0	0	0	0	0	0	0	0
	Gorilla	M	7	0	0	0	0	0	0	0	0	0	0	0	0	0	0	0	0	0	0	0		0	0
	Gorilla	M	4	0	0	0	0	0					0		0	0	0	0	0	0	0	0	0
	Gorilla	M	4	0	0	1	1	0	0	0	0	0	0	0	0	0	0	0	0	0	0	0	0	2	0
	Gorilla	M	4	0	0	0	0	0	0	0	0	0	0	0	0	0	0	0	0	0	0	0		2
	Gorilla	M	5	0	0	0	0	0	0	0	0	0	0	0	0	0	0	0	0	0	0	0	0	0	0	0
	Gorilla	F	3						0	1	0	0								0	3	0	3		0
	Gorilla	F	3						0	0	0	0	0	0	0	0	0	0	0	0	0	0	0		0	0
	Gorilla	F	2	0	0	0	0	0	0	0	0	0	0	0	0	0	0	0	0	0	0	0	0	0	0
	Gorilla	F	6	0	0	0	0	0	0	0	0	0	0	0	0	1	0	0	0	0	0	0	0	1	0	0
	Gorilla	F	2	0	0	0	0	0	0	0	0	0		0	0	0	0	0	0	0	0	0			0
	Gorilla	F	2	0	0	0	0	0	0	0	0	0	0	0	0	0	0	0	0	0	1	0	0	1	0	0
	Gorilla	F	3	0	0	0	0		0	0	0	0	0	0	0	0	0	0	0	0	0	0	0	0	0
	Gorilla	F	6	0	0	0	0	0	0	0	0	0	0	0	0	0	0	0	0	0	0	0	0		0	0
	Gorilla	F	3	0	0	0	0	0	0	0	0	0	1	0	0	0	0	0	0	0	0	0	0		0	0
	Gorilla	F	2	2	0	0	0	0	0	0	0	0	0	0	0	0	0	0	0	0	0	0	0	0	0
	Gorilla	F	3	1	0	0	0	0	0	0	0	0	0	0	0	0	0	0	0	0	0	0	0		0	0
	Gorilla	F	0	0	0	0	0	0	0	0	0	0	0	0	0	0	0	0	0	0	0	0	0		0
	Gorilla	F	0						0	0	0	0	0		0	0	0	0	0	0	0	0	0		0	0
	Gorilla	F	6						0	0	0	0	0	0	0	0	0	0	0	0	1	0	0	0	0	0
	Gorilla	F	0						0	0	0	0	0	0	0	0	0	0	0	0	0	0	0	0	0	0
	Gorilla	F	1	0	0	0	0	0	0	0	0	0	0	0	0	0	0	0	0	0	0	0	0		0	0
	Gorilla	F	3						0	0	0	0	0	0	0	0	0	0	0	0	0	0
	Gorilla	F	3	0	0	0	0	0	0	0	0	0	0	0	0	0	0	0	0	0	0	0	0		0	1
	Gorilla	F	3	0	0	0	0	0	1	0	0	0	0	0	3	0	0	0	0	0	0	0	0		0	3
	Gorilla	F	0	0	0	0	0	0	0	0	0	0	0	0	0	0	0	0	0	0	0	0	0	0	0	0
	Gorilla	F	0	0	0	0	0	0	0	0	0	0	0	0	0	0	0	0	0	0	0	0	0	0	0	0
	Gorilla	F	0	0	0	0	0	0	0	0	0	0	0	0		0	0	0	0	0		0			0
	Gorilla	F	0	0	0	0	0	0	0	0	0	0	0	0	0	0	0	0	0	0	0	0	0	0	0	0
	Gorilla	F	0	0	0	0	0	0	0	0	0	0	0	0	0	0	0	0	0	0	0	0		0
	Gorilla	M	0	0	0	0	0	0	0	0	0	0	0	0	0	0	0	0	0	0	0	0	0		0	0
	Homo	M	1	0	0	0	0	0	0	0	1	0	0	0	0	0	0	0	0	0	0	0	0	0	0	0
	Homo	M	1	0	0	0	0	0	0	0	0	0	0	0	0	0	0	0	0	0	0	0	0	0		0
	Homo	M	1	0	0	0	0	0	0	0	0	0	0	0		0	0	0	0	0	2	0		0	0	0
	Homo	M	1	0	0	0	0	0	0	0	0	0	0	0	0	0	0	0	0	0	0	0	0	0	0	0
	Homo	M	1	0	0	0	0	0	0	0	0	0	0		0	0	0	0	0	0	0	0	0	0	0	0
	Homo	M	1	0			0		0	0	0	0	0	0	0	0	0	0	0	0	0	0	0	0	0	0
	Homo	M	1	0	0	0	0	0					0	0			0	0	0	0	0	0	1			1
	Homo	M	1	0	0	0	0	0	0	0	0	0	0	0	0	0	0	0	0	0	0	0	0	0	0	0
	Homo	M	1	2	1	0	0	0	0	0	0	0	0	0	0	0	0	0	0	0	0	0		0	0
	Homo	M	1	0	0	0	0	0	0	0	0	0	0	0	0	0	0	0	0	0	0	0	1	0	0
	Homo	M	1	0	0	0	0	0	0	0	0	0	0	0	0		0	0	0	0	0	0	0	0	0	0
	Homo	M	1	0	0	0	0	0	0	0	0	0	0		0	0	0	0	0	0	0	0	0	0	0	0
	Homo	M	1	0	0	0	0	0	0	0	0	0	0	0	0	0	0	0	0	0	0	0	0	0	0	0
	Homo	M	1	0	0	0	0	0	0	0	0	0	0	0	0	0	0	0	0	0	0	0	0	0	0	0
	Homo	M	1	0	0	0	0	0	0	0	0	0	0	0	0	0	0	0	0	0	0	0	0	0	0	0
	Homo	M	1	0	0	0	0	0	0	0	0	0	0	0	0	0	0	0	0	0	0	0	0	0	0	0
	Homo	M	1	0	0	0	0	0	0	0	0		0	0		0				0	0	0	0	0	0
	Homo	M	1	0	0	0	0	0	0	0	0	0	0	0	0	0	0	1	0	0	0	0	0	0	0	0
	Homo	M	1	0	0	0	0	0	0	0	0	0	0	0	0	0	0	0	0	0	0	0	0	0	0
	Homo	M	1	0	0	0	0	0	0	0	0	0	0	0	0	0	0	0	0	0	0	0	0	0	0	0
	Homo	M	1	0	0	0	0	0	0	0	0	0	0	0	0	0	0	0	0	0	0	0	0	0	0	0
	Homo	M	1	0	1	0	0	0	0	0	0	0	0	0	0	0	0	0	0	0	0	0	0	0	0	0
	Homo	M	1	0	0	0	0	0		0	0	0	0	0	0	0	0	0	0	0	0	0	0	0	0	0
	Homo	M	1	1	0	0	0	0	0	0	0	0	0	0	0	0	0	0	0	0	0	0	0
	Homo	M	1	0	0	0	0	0	0	0	0	0	0	0	0	0	0	0	0	0	0	0	0		0
	Homo	M	1	0	1	0	0	0	0	0	0	0	0	0	0	0	0	1	0	0	1	0	0	0	0	0
	Homo	M	1	0	0	0	0	0	0	0	0	0	0	0	0	0	0	0	0				0	0	0	0
	Homo	M	1	0	0	0	0	0	1	0	0	0	0	0	0	0	0	1	0	0	0	0	0	0	0	0
	Homo	M	1	0	0	0	0	0	0	0	0	0	0	0		0	0	0		0	0	0	0	0	0	0
	Homo	M	1	0	0	0	0	0	0	0	0	0	0	0	0	0	0	0	0	0	0	0	0	0	0	2
	Homo	M	1	0	1	0	0	0	0	0	0	0	0	0	0	0	0	0	0	0	0	0		0	0	0
	Homo	M	1	0	0	0	0		0	0	0	0	0	0	0	0	0	0	0	0	0	0	0	0	0	0
	Homo	M	1	0	0	0	0	0	0	0	0	0	0	0	0	0	0	0	0	0	0	0	0	0	0	2
	Homo	M	1	0	0	0	0	0	0	0	0	0	0	0	0	0	0	0	0	0	0	0	0	0	0	1
	Homo	M	1	0	0	0	0	0	0	0	0	0	0	0	0	0	0	0	0	0	0	0		0	0	0
	Homo	M	1	0	0	0	0	0	0		0	0	0	0	0	0	0	0	0	0	0	0	0	0	0
	Homo	M	1	0	0	0	0	0	0	0	0	0	0	0	0	0	0	0	0	0	0	0	0	0	0	0
	Homo	M	1	0	0	0	0	0	0	0	0	0	0	0	0	0	0	0	0	0	0	0	0	0	0	0
	Homo	M	1	0	0	0	0	0	0	0	0	0	0	0	0	0	0	0	0	0	0	0	0	1	0
	Homo	M	1	0	0	0	0	0	0	0	0	0	0	0	0	0	0	0	0	0	0	0		0	0	0
	Homo	M	1	0	0	0	0	0		0	0			0	0				0	0	0	0	0	0	0	0
	Homo	M	1	0	0	0	0	0			0			0	0		0		0	0	0	0	1		0
	Homo	M	1	0	0	0	0	0		0	0	0	0	0	0	0	0	0	0	0	0	0	0	0	0	0
	Homo	M	1	0	0	0	0	0	0	0	0	0	0	0	0	0	0	0	0	0	0	0	0	0	0	2
	Homo	M	1	0	0	0	0	0	0	0	0	0	0	0	0	0	0	0	0	0	0	0	0	0	0	0
	Homo	M	1	0	0	0	0	0	1	0	0	0	1	0	0	0	0	0	0	0	0	0	0	0	0	0
	Homo	M	1	0	0	0	0	0	0	0	0	0	0	0	0	0	0	0	0	0	0	0	0	0	0	0
	Homo	M	1	1	0	0	0	0	0	0	0	0	0	0	0	0	0	0	0	0	0	0	1	1	0
	Homo	M	1	0	0	0	1	1	0	0	1	0	1	0	0	0	0	0	0	1	1	0	1	2	2	1
	Homo	M	1	0	0	0	0	0	0	0	0		0	0	0	0	0	0	0	0	0	0	0	0	0	0
	Homo	M	1	0	0	0	0	0	0	0	0	0	0	0	0	0	0	0	0	0	0	0	0	0	0	0
	Homo	M	1	0	1	0	0	0	0	0	0	0	0	0		0	0	0	0	0	0	0	0	0	0	0
	Homo	M	1	0	0	0	0	0	0	0	0	0	0	0	0	0	0	0	0	0	0	0	0	0	0	0
	Homo	M	1	0	0	2	0	0	0	0	0	0	0	0	0	0	0	0	0	0	0	0	0	0	0	0
	Homo	M	1	0	0	0	0	0	0	0	0	0	0	0	0	0	0	0	0	0	0	0	0	0	0	0
	Homo	M	1		0	0	0	0	0	0	0	0		0						0	0	0		0	0
	Homo	M	1	0	0	0	0	0	0	0	0	0	0	0		0	0	0		0	0	0	0	0	0	0
	Homo	M	1	0	0	0	0	0	0	0	0	0	0	0	0	0	0	0	0	0	0	0	0	0	0	0
	Homo	M	1	0	0	0	0	0	0	0	0	0	0	0	0	0	0	0	0	0	0	0	0	0	0
	Homo	M	1	0	0	0	0	0	0	0	0	0	0	0	0	0	0	0	0	0	0	0	0	0	0	0
	Homo	M	1	0	0	0	0	0	0	0	0	0	0	0	0	0	0	0	0	0	0	0	0	0	0	1
	Homo	M	1	0	0	0	0	0	0	0	0	0	0	0	0	0	0	0	0	0	0	0	0	0	0	0
	Homo	M	1	0	0	0	0	0	0	0	0	0	0	0	0	0	0	0	0	0	0	0	0	0	0	1
	Homo	M	1	0	0	0	0	0	0	0	0	0	2	0	0	0	0	0	0	0	0	0	0	0	0	0
	Homo	M	2	0	0	0	0	0	0	0	0	0	0	0	0	0	0	0	0	0	0	0	0	0	0	0
	Homo	M	2	0	0	0	0	0	1	0	0	0	0	0	1	0	0	0	0	0	1	0	0	0	0	0
	Homo	M	2	0	0	0	0	0	0	0	0	0	0	0	0	0	0	0	0	0	0	0	0	0	0
	Homo	M	2	1	0	0	0	0	0	0	0	0	1	0	0	0	0	0	0	0	0	0	0	0	0	0
	Homo	M	2	0	0	0	0	0	0	0	0	0	0	0	0	0	0	0	0	0	0	0	0	0	0	0
	Homo	M	2	0	0	0	0	0	0	0	0	0	0	0	0	0	0	0	0	0	0	0	0	0	0	0
	Homo	M	2	2	0	0	0	0	0	0	0		0	0	0	0	0	0	0	0	0	0	0			1
	Homo	M	2	0	0	0	0	0	0	0	0	0	0	0	0	0	0	0	0	0	0	0	0	1	0	0
	Homo	M	2	0	0	0	0	0	0	0	0	0	0	0	0	0	0	0	0	0	0	0	0	0	0	0
	Homo	M	2	0	0	0	0	0	0	0	0	0	0	0	0	0	0	0	0	0	0	0	0	0	0	0
	Homo	M	2	0	0	0	0	0	0	0	0	0	0	0	1	0	0	0	0	0	0	0	1	2	2	1
	Homo	M	2	0	0	0	0	0	0	0	0	0	0	0	1	0	0	0	0	0	1	0	0	0	0	1
	Homo	M	2	0	0	0	0	0	0	0	0	0	0	0	0	0	0	1	0	0	0	0	0	1	0
	Homo	M	2	0	0	0	0	0	0	0	0	0	0	0	0	0	0	0		0	0	0	0	0	0	1
	Homo	M	2	0	0	0	0	0	0	0	0	0	1	0	0	0	0	0	0	0	0	0	0	0	0	1
	Homo	M	2	1	0	0	0		0	0	0	0	0	0	0	0	0	0	0	0	0	0	0	0	0	1
	Homo	M	2	0	0	0	0	0	0	0	0	0	0	0	0	0	0	0	0	0	0	0	0	0	0	1
	Homo	M	2	0	0	0	0	0	0	0	0	0	0	0	0	0	0	0	0	0	0	0	0	0	0	0
	Homo	M	2	0	0	0	0	0	0	0	0		0	0		0	0	0	0	0	0	0	0	1	0	0
	Homo	M	2	0	0	0	0	0	0	0	0	1	0	0	0	0	0	0	0	0	0	0		0	0	0
	Homo	M	2	0	0	0	0	0	0	0	0	0	0	0	0	0	0	0	0	0	0	0	0	0	0	0
	Homo	M	2	0	0	0	0	0	0	0	0	0	0	0	0	0	0		0	0	0	0	0	0	0	1
	Homo	M	2	0	0	0	0	0	0	0	0	0	0	0	0	0	0	0	0	0	0	0		2	0	1
	Homo	M	2	0	0	0	0	0	0	0	0	0	0	0	1	0	0	0	0	0	0	0	0	0	0	0
	Homo	M	2	0	0	0	0	0	0	0	0	0	0	0	0	0	0	0	0	0	0	0	0	0	0	1
	Homo	M	2	0	0	0	0	0	0	0	0	0	1	0	0	0	0	0	0	0	0	0	0	0	0	1
	Homo	M	2	0	0	0	0	0	0	0	0	0	0	0	0	0	0	0	0	0	0	0	0	0	0	0
	Homo	M	2	0	0	0	0	0	0	0	0	0	0	0	0	0	0	0	0	0	0	0	0	0	0	0
	Homo	M	2	0	0	0	0	0	0	0	0	0	0	0	0	0	0	0	0	0	0	0	1	1	0	0
	Homo	M	2	0	0	0	0	0	0	0	0	0	0		0	0	0	0	0	0		0		0	0
	Homo	M	2	0	0	0	0	0	0	0	0	0	0	0	0	0	0	0	0	0	0	0	0	0	0	1
	Homo	M	2	0	0	0	0	0	0	0	0	0	0	0	0	0	0	0	0	0	0	0	0	0	0	1
	Homo	M	2	0	0	0	0	0	0	0	0	0	0	0	0	0	0	0	0	0	0	0	0	0	0	0
	Homo	M	2	0	0	0	0	0	0	0	0	0	0	0	0	0	0	0	0	0	0	0		0	0	0
	Homo	M	2	0	0	0	0	0	0	0	0	0	0	0	0	0	0	0	0	0	0	0	0	0	0	1
	Homo		2	0	0	0	0	0	0	0	0	0	0	0	0	0	0	0	0	0	2	0	0	1	0	1
	Homo	M	2	0	0	0	0	0	0	0	0	0	0	0	0	0	0	0	0	0	1	0	0	2	0	2
	Homo	M	2	0	0	0	0	0	0	0	0	0	0	0	0	0	0	0	0	0	0	0	0	0	0
	Homo	M	2	0	0	0	0	0	0	0	0	0	0	0	0	0	0	0	0	0	0	0	0	0	0	0
	Homo	M	3	0	0	0	0	0	0	0	0	0	0		0	0	0	0	0	0	0	0	1	0	0	2
	Homo	M	3	0	0	0	0	0	0	0	0	0	1	0	0	0	0	0	0	0	0	0	0	0	0	0
	Homo	M	3	0	0	0	0	0	0	0	0	0	1	0	0	0	0	0	0	0	0	0	0	0	0	0
	Homo	M	3	0	0	0	0	0	0	0	0	0	0	0	0	0	0	0	0	0	0	0	0	0	0	2
	Homo	M	3						0	0	0	0	0	0	0	0	0	0	0	0	0	0	0	0	0	1
	Homo	M	3	0	0	0	0	0	0	0	0	0	0	0	0	0	0	0	0	0	0	0	1	0	0	0
	Homo	M	3	0	0	0	0	0	0	0	0	0	0	0	0	0	0	0	0	0	0	0	0	0	0	0
	Homo	M	3						0	0	0	0	0	0	0	0	0	0	0	0	0	0	0	0	0	0
	Homo	M	3	0	0	0	0	0	0	0	0	0	0	0	0	0	0	0	0	0	0	0	0	0	0	0
	Homo	M	3	0	0	0	0	0	0	0	0	0	0	0	0	0	0	0	0	0	0	0	0	0	0	1
	Homo	M	3	0	0	0	0	0					0	0	0	0	0	0	0	0	0	0	0	0	0	0
	Homo	M	3	0	0	0	0	0	0	0	0	0	0	0	0	0	0	0	0	0	0	0	0	0	0	0
	Homo	M	3	0	0	0	0	0	0	0	0	0	0	0	0	0	0	0	0	0	0	0	0	0	0	0
	Homo	M	3	0	0	0	0	0	0	0	0	0	0	0	0	0	0	0	0	0	0	0	0	0	0	0
	Homo	M	3	0	0	0	0	0	0	0	0	0	0	0	0	0	0	0	0	0	0	0	0	0	0	0
	Homo	M	3	0	0	0	0	0	0	0	0	0	0	0	0	0		0		0	0	0		0	0
	Homo	M	3	0	0	0	0	0	0	0	0		0	0	0	0	0		0	0	0	0	0	0	0	2
	Homo	M	3	0		0	0	0	0	0	0	0	0	0	0	0	0	0	0	0	0	0	0	0	0	0
	Homo	M	3	0	0	0	0	0	0	0	0	0	1	0	0	0	0	0	0	0	0	0	0	0	0	1
	Homo	M	3	0	0	0	0	0	0	0	0	0	0	1	0	1	0	0	0	0	1	0	0	0	0	1
	Homo	M	3	0	0	0	0	0	0	0	0	0	0	0		0	0	0	0	0	0	0	0	0	0	1
	Homo	M	3	0	0	0	0	0	0	0	0	0	0	0	0	0	0	0	0	0	0	0	0	0	0	0
	Homo	M	3		0	0	0	0	0	0	0			0		0				0	0	0	0	0	0	0
	Homo	M	3	1	0	0	0	0	0	0	0	0	0	0	0	0	0	0	0	0	0	0	0	0	0	0
	Homo	M	3	0	0	0	0	0	0	0	0	0	0	0	0	0	0	0	0	0	0	0	2	0	2	1
	Homo	M	3	0	0	0	0	0	0	0	0	0	0	0	1	0	0	0	0	0	0	0	0	0	0
	Homo	M	3	0	0	0	0	0	0	0	0	0	0	0		0	0	0	0	0	1	0	0	0	0	0
	Homo	M	3	3	0	0	0	0	0	0	0	0	0	0	0	0	0	0	0	0	0	0	0	0	0	0
	Homo	M	3	0	0	0	1	0	0	0	0	0	0	0	1	0	0	0	0	0	2	0	1	0	0	0
	Homo	M	3	0	0	0	0	0	0	0	0	0	0	0	0	0	0	0	0	0	0	0	0	0	0	1
	Homo	M	3	0	0	0	1	0	0	0	0	0	0	0	0	0	0	0	0	0	0	0		0	0	1
	Homo	M	3	0	0	0	0	0	0	0	0	0	0	0	0	0	0	0	0	0	0	0	0	0	0	0
	Homo	M	3	0	0	0	0	0	0	0	0	0	0	0	0	0	0	0	0	0	0	0		0	1	1
	Homo	M	3	0	0	0	1	1	0	0	0	0	0	0	0	0	0	0	0	0	0	0	0	0	0	0
	Homo	M	3	0	0	0	0	0	0	0	0	0	1	0	0	0	0	0	0	1	1	0	3	0	0	3
	Homo	M	3	0	0	0	0	0	0	0	0	0	0	0	0	0	0	0	0	0	0	0	1	0	0	2
	Homo	M	3	0	0	0	0	0	0	0	0	0	0	0	0	0	0	0	0	0	0	0	0	2	0	1
	Homo	M	3						0	0	0	0	0	0	0	0	0	0	0	0	0	0	3	2	0	1
	Homo	M	3	0	0	0	0	0	0	0	0	0	0	0	1	0	0	0	0	0	0	0	0	2	0
	Homo	M	3	0	0	0	0	0	0	0	0	0	0	0	1	0	0	1	0	0	3	0	1	0	2	1
	Homo	M	3	0	1	0	0	0	0	0	0	0	0	0	0	0	0	0	0	0	0	0		0	0
	Homo	M	3	0	0	0	0	0	0	0	0	0	0	0	0	0	0	0	0	0	0	0	3	0	0	2
	Homo	M	3	0	0	0	0	1					1	0			0	0	0		1	0				1
	Homo	M	3	0	1	0	0	0	0	0	0	0	1	0	2	0	0	0	0	0	2	1	2	2	1	1
	Homo	M	3	0	1	0	0	0	0	0	0	0	0	0	0	0	0	0	0	0	0	0	0	0	0	1
	Homo	M	3	0	0	0	0	0	0	0	0	0	0	0	0	0	0	0	0	0	0	0	0	0	0	0
	Homo	M	3	0	0	0	0	0	0	0	0	0	1	0	0	0	0	0	0	0	0	0		0	0	0
	Homo	M	3	0	0	0	0	1	0	0	0	0	0	0	0	1	0	0	0	0	1	0	0	0	0	2
	Homo	M	3	0	0	0	0	0	0	0	0	0	0	0	0	0	0	0	0	0	0	0	0	0	0	1
	Homo	M	3	1	1	0	0	0	0	0	0	0	0	0	0	0	0	0	0	0	0	0	1	0	0	0
	Homo		3	0	0	0	0	0	0	0	0	0	0	0	0	0		0	0	0	0	0	0	0	0	0
	Homo	M	3	0	0	0	1	0	0	0	0	0	0	0	0	0	0	0	0	0	0	0		3	0	1
	Homo	M	3	0	1	0	0	0	0	0	0	0	0	0	0	0	0	0	0	0	0	0	0	0	0	0
	Homo	M	3	0	0	0	1	0	0	0	0	0	0	0	0	0	0	0	0	0	0	0	0	0	0	2
	Homo	M	3	0	0	0	0	0	0	0	0	0	1	0	0	0	0	0	0	0	0	0	0	0	0	2
	Homo	M	3	0	0	0	0	0	0	0	0	0	1	0	0	0	0	0	0	0	1	0	0	1	0	1
	Homo	M	4	0	0	0	0	1	0	0	0	0	2	0	2	0	0	0	0	0	0	0		0	0	0
	Homo	M	4	0	1	0	0	1	0	0	0	0	0	0	0	0	0	0	0	0	0	0	0	0	0	2
	Homo	M	4	0	1	0	0	0	0	0	0	0	0	0	0	0	0	0	0	0	0	0	0	0	0	1
	Homo	M	4	0	0	0	0	0	0	0	0	0	0	0	0	0	0	0	0	0	0	0	1	0	0	2
	Homo	M	4	0	0	0	0	0	0	0	0	0	0	0	0	0	0	0	0	0	0	0	0	0	0	0
	Homo	M	4	0	0	0	0	0	0	0	0	0	0	0	0	0	0	0	0	0	0	0	1	0	0	1
	Homo	M	4	2	1	0	0	0	0	0	0	0	0	0	0	2	0	0	0	0	0	0	2	0	0	2
	Homo	M	4	0	0	0	0	0	0	0	0	0	0	0	0	0	0	0	0	0	0	0	0	0	0	1
	Homo	M	4	0	0	0	0	0	0	0	0	0	0	0	0	0	0	0	0	0	2	0	0	0	0	0
	Homo	M	4	0	0	0	1	0	0	0	0	0	0	0	0	0	0	0	0	0	1	0	2	0	0	0
	Homo	M	4	0	0	0	0	0	0	0	0	0	0	0	2	0	0	0	0	0	1	0	0	0	0	0
	Homo	M	4	0	0	0	0	0	0	0	0	0	0	0	0	0	0	0	0	0	0	0	0	1	0	0
	Homo	M	4	1	1	0	0	0	0	0	0	0	0	0		1	0	0	0	0	2	0	3	0	0	0
	Homo	M	4	0	0	0	0	0	0	0	0	0	3	0		0	0	0	0	0	0	0	0	0	0	2
	Homo	M	4	0	0	0	0	0	1	0	0	0	0	0	0	0	0	0	0	0	0	0	1	0	1	1
	Homo	M	4	0	0	0	0	0	0	0	0	0	2	0	0	0	0	0	0	0	2	0	3	3	1	3
	Homo	M	4	0	0	0	0	0	0	0	0	0	0	0		0		0	0	0	1	0	0	0	0	1
	Homo	M	4	0	0	0	0	0	0	0	0	0	0	0	0	0	0	0	0	0	0	0	0	0	0
	Homo	M	4	0	0	0	0	2	0	0	0	0	0	0	0	0	0	0	0	0	0	0	0	3	1	1
	Homo	M	4	0	0	0	0	0	0	0	0	0	0	0	0	0	0	0	0	0	0	0	0	0	0	0
	Homo	M	4	0	0	0	0	0	0	0	0	0	0	0	0	0	0	0	0	0	0	0	0	2	0	1
	Homo	M	4	0	0	0	0	0	0	0	0	0	1	0	0	0	0	0	0	0	0	0	3	0	0	2
	Homo	M	4	0	0	0	0	0	0	0	0	0	0	0	0	0	0	0	0	0	0	0	0	1	0	0
	Homo	M	4	0	0	0	0	0	0	0	0	0	0	0	2	0	0	0	0	0	1	0	1	0	0	2
	Homo	M	4	0	1	1	1	0	0	0	0	0	0	0	0	0	0	0	0	0	0	0	0	0	1	2
	Homo	M	4	0	1	0	1	0	0	0	0	0	0	1	0	0	0	0	0	0	0	0	0	0	0	1
	Homo	M	4	0	1	0	0	0	0	0	0	0	0	0	0	0	0	0	0	0	0	0	0	2	0	2
	Homo	M	4	0	0	0	0	0	0	0	0	0	0	0	0	0	0	0	0	0	0	0	0	1	0	0
	Homo	M	4	0	1	0	0	0	0	0	1	0	0	0	0	0	0	0	0	0	0	0	1	0		0
	Homo	M	4	0	0	0	0	0						0	0	0			0	0	0	0	1	1	0	1
	Homo	M	4	0	0	0	0	2	0	0	0	0	0	0	1	0	0	0	0	0	2	2		0	1	3
	Homo	M	4	0	0	0	0	0	0	0	0	0	0	0	0	0	0	0	0	0	1	0	0	1	0	1
	Homo	M	4	0	0	0	0	0	0	0	0	0	0	0	0	0	0	0	0	0	0	0	0	2	0	1
	Homo	M	4	0	0	0	0	0	0	1	1	0	1	0	0	0	0	0	0	0	0	0	0	0	0	2
	Homo	M	4	1	0	0	1	1	0	0	0	0	0	0	0	0	0	0	0	0	0	0	2	1	0	1
	Homo	M	4	0	0	0	0	0	0	1	0	0	0	0	0	0	0	0	0	0	1	0	2	2	0	1
	Homo	M	4	0	0	0	0	0	0	0	0	0	0	0	0	0	0	1	0	0	0	0	1	0	0	3
	Homo	M	4	0	2	0	0	1	0	0	0	0	1	0	0		0			0	2	0		0	0	1
	Homo	M	4	0	0	0	0	0	0	0	0	0	1	0	0	0	0	1	0	0	0	0	3	1	2	1
	Homo	M	4	0	0	0	0	0	0	0	0	0	0	0	0	0	0	0	0	1	0	0	0	0	1	2
	Homo	M	4	0	0	0	0	0	0	0	0	0	2	0	3	0	0	0	0	0	1	0			0	2
	Homo	M	4	1	0	0	0	0	0	0	0	0	0	0	0	0	0	0	0	0	1	0	1	0	1
	Homo	M	4	0	0	0	0	0	0	0	0	0	0	0	0	0	0	0	0	0	0	0	0	0	0	1
	Homo	M	4	0	1	0	0	0	0	0	1	0	1	0	0	0	0	0	0	0	1	0	2	0	0	0
	Homo	M	4	0	0	0	0	0	0	0	0	0	1	0		0	0	0	0	0	0	0	0	0	0	1
	Homo	M	4	0	0	0	0	0	0	0	0	0	0	0	0	0	0	0	0	0	2	0	0	0	2	0
	Homo	M	4	0	0	0	1	0	0	0	0	0	0	0	0	0	0	0	0	0	0	0		0	0	1
	Homo	M	4	0	0	2	0	0	1	0	1	0	0	1	0	0	0	0	0	2	2	0	2			2
	Homo	M	4	1	0	0	0	1	0	0	0	0	0	0	0	0	0	0	0	0	1	0	2	0	0	1
	Homo	M	4	0	0	0	0	0	0	0	0	0	0	0	0	0	0	0	0	0	0	0	1	0	0	1
	Homo	M	5	0	0	0	0	1	0	0	0	0	0	1	0	0	0	0	0	0	0	0		0	0	2
	Homo	M	5	0	0	0	0	0	0	0	0	0	0	0	0	1	0	0	0	1	1	0	2	3	3	1
	Homo	M	5	0	1	1	0	0	0	0	0	0	0	0	2	0	0	0	0		2			3	0	2
	Homo	M	5	0	0	0	0	0	0		0		0	0		0	0	0	0	0		0	0	0	0
	Homo	M	5	0	0	0	0	2	0	0	0	0	1	0		0	0	0	0	0	0	0	0	0	0	1
	Homo	M	5	0	0	0	0	0	0	0	0	0	0	0	0	0	0	0	0	0	0	0	0	0	0	1
	Homo	M	5	0	0	0	0	1	0	0	0	0	0	1	0	0	0	0	0	0	1	0	1	0	0	1
	Homo	M	5	0	0	0	0	0	0	0	0	0	0	0	0	0	0	0	0	0	0	0	0	0	0	1
	Homo	M	5	0	0	0	1	1	0	0	0	0	2	0	0	0	0	0	0	0	0	0	1	1	1	2
	Homo	M	5	1	0	0	0	1	0	0		0	1			0	0	0	0	0	2	0	0	1	0	2
	Homo	M	5	0	0	0	0	0	0	0	0	0	0	0	0	0	0	0	0	0	1	0	1	0	3	0
	Homo	M	5	0	0	0	1	0	0	0	0	0	0	0	0	0	0	0	0	0	0	0	1	0	0	2
	Homo	M	5	0	0	0	0	0	0	0	0	0	0	0	0	0	0		0	0	1	0	0	0	0	2
	Homo	M	5	0	0	0	0	1	0	0	0	0	0	0	0	0	0	0	0	0	0	1	2	0	2	2
	Homo	M	5	0	0	0	0	0	0	0	0	0	0	0	0	0	0	0	0	0	1	0	0	0	0	1
	Homo	M	5	0	0	0	0	0	0	0	0	0	0	0	0	0	0	0	0	0	0	1	0	0	0	1
	Homo	M	5	1	0	0	0	2	0	0	0	0	0	0	0	0	0	0	0	0	1	0	0	0	0	2
	Homo	M	5	0	0	0	0	2	0	0	0	0	1	1	0	0	0	0	0	0	1	0	2	1	0	1
	Homo	M	5	0	0	0	1	2	0	0	0	0	0	0	0	0	0	1	1	0	0	0		0	0	1
	Homo	M	5	0	0	0	0	0	0	0	0	0	1	0	0	0	0	0	0	0	2	1	0	0	1	1
	Homo	M	5	0	0	0	0	0	0	0	0	0	0	0	0	0	0	0	0	0	2	0	0	0	1	1
	Homo	M	5	0	0	0	0	0	0	1	0	0	0	0	0	0	0	0	0	0	1	0		0	0	0
	Homo	M	5	0	0	0	0	0	0	0	0	0	1	0	2	0	0	0	0	0	0	0	2	2	0	2
	Homo	M	5	0	1	1	0	0	0	0	0	0	2	0	0	0	0	0	0	0	1	0	0	0	0	1
	Homo	M	5	0	0	0	0	0						0						0	0	0		0	0
	Homo	M	5	0	0	0	0	0	0	0	0	0	1	0	0	0	0	0	0	0	1	0	0	0	1	2
	Homo	M	5	0	0	0	0	1	0	0	0	1	1	0	0	0	0	0	0	0	1	0	1	0	0
	Homo	M	5	0	0	0	0	0	0	0	0	0	0	0	0	0	0	0	0	0	1	0		0	0	1
	Homo	M	5	0	0	0	0	0	0	0	0	0	0	0	0	0	0	0	0	0	0	0	0	0	2	2
	Homo	M	5	0	0	0	0	0	0	0	0	0	0	0	0	0	0	0	0	0	2	0	2	0	0	2
	Homo	M	5	0	0	0	0	0	0	0	0	0	0	0	0	0	0	0	0	0	0	0	0	0	0	0
	Homo	M	5	0	0	0	0	0	0	0	0	0	0	0	0	0	0	0	0	0	0	0	0	0	0	0
	Homo	M	6	0	0	0	0	0	0	0	0	0	0	0	0	0	0	0	0	0	0	0	0	0	0	0
	Homo	M	6	0	1	0	1	0	0	0	0	0	0	0	0	0	0	0	0	0	0	0	0	0	0	1
	Homo	M	6	0	0	0	0	0	0	0	0	0	2	0	0	0	0	0	0	0	1	0	0	0	0	3
	Homo	M	6	1	1	0	0	1	0	0	0	0	0	1	0	0	0	0	0	0	2	0	0	0	0	1
	Homo	M	6	0	0	0	0	0	1	0	0	0	0	0	0	0	0	0	0	0	3	0	1	0	0	1
	Homo	M	6	0	0	0	0	0	0	0	0	0	0	0	0	0	0	0	0	0	0	0	0	0	0	2
	Homo	M	6	0	1	1	0	0	0	0	0	0	2	1	0	0	0	0	0	0	1	0	1	1	0
	Homo	M	6	0	1	0	0	1	0	0	0	0	0	0	1	0	0	0	0	0	1	0	0	0	1	0
	Homo	M	6	0	0	0	0	0	0	0	0	0	0	1	0	0	0	0	0	0	1	0	0	0	0	2
	Homo	M	6	0	0	0	0	0	0	0	0	0	1	0		0	0	0	0	0	1	0	0	0	0
	Homo	M	6	0	0	0	0	0	0	0	0	0	0	0	0	0	0	0	0	0	1	0	0	2	0	0
	Homo	M	6	0	0	0	0	0	0	0	0	0	1	0	0	0	0	0	0	0	1	0	0	0	0	0
	Homo	M	6	0	0	1	0	0	0	0	0	0	1	0	0	0	0	0	0	0	1	0	0	0	0	1
	Homo	M	6	0	0	0	0	0	0	0	0	0	0	0	1	0	0	0	0	0	1	0	1	1	0	1
	Homo	M	6	0	0	0	0	1	0	0	0	0	1	0	0	0	0	0	0	2	1	0	0	0	0	1
	Homo	M	6	1	0	0	0	1	0	0	0	0	0	0	0	0	0	0	0	1	1	0	1	0	1	1
	Homo	M	6	0	0	0	0	0	0	0	0	0	1	0	0	0	0	0	0	0	0	0	0	0	0	0
	Homo	M	6	0	0	0	0	0	0	0	0	0	0		0	0	0	0	0	0	0	0	2	1	3	1
	Homo	M	6	0	0	0	0	0	0	0	0	0	0	0	0	0	0	0	0	0	0	0	1	2	1	1
	Homo	M	6	0	0	0	0	0	0	0	0	0	1	0	2	0	0	0	0	0	2	0	3	1	0	3
	Homo	M	6	0	0	0	0	0	0	0	0	0	1	0	2	0	0	0	0	0	1	0	0	0	0	1
	Homo	M	6	0	0	0	0	0	0	0	0	0		0						1	0	0	0	0	0
	Homo	M	7	0	0	0	0	0	0	0	0	0		0	0	0			0	0	1	1	0	1	0	1
	Homo	M	7	0	0	0	0	1	0	0	0	0	1	1	0	0	0	0	0	0	1	0	0	0	0	2
	Homo	M	7	0	0	0	0	0	0	0	0	0	0	0	0	0	0	0	0	0	0	0	0	0	0	2
	Homo	M	7	0	0	0	0	0	0	0	0	0	0	0	0	0	0	0	0	0	0	0	0	0	0	0
	Homo	M	7	1	0	0	0	0	0	0	0	0	1	0	0	0	0	1	0	0	2	0	0	1	0	1
	Homo	M	7	0	0	0	0	0	0	0	0	0	2	0	0	0	0	0	0	0	1	1	2	0	0	1
	Homo	M	7	0	1	1	0	0	0	0	0	0	1	0	1	0	0	0	0	1	0	0	3	3	0	1
	Homo	M	7	0	0	0	0	0	0	0	0	0	0	0	0	0	0	0	0	0	1	0	1	0	0	0
	Homo	M	7	0	0	0	0	1	0	1	0	0	1	0	0	1		0	0	0	0	0	3	1	0	1
	Homo	M	7	0	1	0	1	0	0	0	0	0	1	0	0	0	0	0	0	0	1	1	3	1	0	1
	Homo	M	7	0	1	0	0	0	0	0	0	0	0	0	0	0	0	0	0	0	2	0	0	0	0	2
	Homo	F	1	0	0	0	0	0	0	0	0	0	0	0	0	0	0	0	0	0	0	0	0	0	0	0
	Homo	F	1	0	0	0	0	0	0	0	0	1	0	0	0	0	0	0	0	0	0	0	0	0	0	0
	Homo	F	1	0	0	0	0	0	0	0	0	0	0	0	0	0	0	0		0	0	0	0	0	0
	Homo	F	1	0	0	0	0	0	0	0	0	0	0	0	0	0	0	0	0	0	0	0	0	0	0	0
	Homo	F	1	0	0	0	0	0	0	0	0	0	0	0	0	0	0	0	0	0	0	0	0	0	0	0
	Homo	F	1	0	0	0	0	0	0	0	1	0	0	0	0	0	0	0	0	0	0	0	0	0	0
	Homo	F	1	0	0	0	0	0	0	0	0	0	0	0	0	0	0	0	0	0	0	0	0	0	0
	Homo	F	1	0			0		0	0	0	0	0	0	0	0	0	0	0	0	0	0		0	0
	Homo	F	1	0	0	0	0	0	0	0	0	0	0	0	0	0	0	0	0	0	0	0	0	0	0	0
	Homo	F	1	0	0	0	0	0	0	0	0	0	0	0	0	0	0	0	0	0	0	0	0	0	0	0
	Homo	F	1	0	0	0	0	0	0	0	0	0	0	0	0	0	0	0	0	0	0	0	0	0	0	1
	Homo	F	1	0	0	0	0	0	0	0	0	0	0	0	0	0	0	0	0	0	0	0	0	0	0	0
	Homo	F	1	0	0	0	0	0	0	0	0	0	1	0	0	0	0	0	0	0	0	0	0	0	0	0
	Homo	F	1	0	0	0	0	0	0	0	0	0	0	0	0	0	0	0	0	0	0	0	0	0	0	0
	Homo	F	1	0	0	0	0	0	0	0	0	0	0	0	0	0	0	0	0	0	0	0	0	0	0
	Homo	F	1	0	0	0	0	0	0	0	0	0	0	0	0	0	0	0	0	0	0	0	0	0	0
	Homo	F	1	0	0	0	0	0	0	0	0	0	0	0	0	0	0	0	0	0	0	0	0	0	0	0
	Homo	F	1	0	0	0	0	0	0	0	0	0	0	0	0	0	0	0	0	0	0	0	0	0	0	0
	Homo	F	1	0	0	0	0	0	0	0	0	0		0	0	0				0	0	0	0	0	0	0
	Homo	F	1	0	2	0	0	0	0	0	0	0	0	0		0	0	0	0		0	0	0		0	0
	Homo	F	1	0	0	0	0	0	0	0	0	0	0	0	0	0	0	0	0	0	0	0	0	0	0	0
	Homo	F	1	0	0	0	0	0	0	0	0	0	0	0	0	0	0	0	0				0	0	0	0
	Homo	F	1	0	0	0	0	0	0	0	0	0	0	0		0	0	0	0				0	0	0	1
	Homo	F	1	0	0	0	0	0	0	0	0	0	0	0	0	0	0	0	0	0	0	0	0	0	0	0
	Homo	F	1	0	0	0	0	0	0	0	0		0	0		0	0	0	0	0	0	0	0	0	0
	Homo	F	1	0	0	0	0	0	0	0	0		0	0		0	0	0	0	0	0	0		0	0	0
	Homo	F	1	0	0	0	1	0	0	0	0	0	0	0	0	0	0	0	0	0	0	0	0	0	0	0
	Homo	F	1	0	0	0	0	0	0	0	0	0	0	0	0	0	0	0	0	0	0	0	0	0	0	0
	Homo	F	1	0	0	0	0	0	0	0	0	0	1	0		0	0	0	0	0	0	0	0	0	0	0
	Homo	F	1	0	0	0	0	0	0	0	0	0	0	0	0	0	0	0	0	0	0	0	0	0	0
	Homo	F	1	0	0	0	0	0	0	0	0	0	0	0	0	0	0	0	0	0	0	0	0	0	0
	Homo	F	1	0	0	0	0	0	0	0	0	0	0	0	0	0	0	0	0	0	0	0	0	0	0	1
	Homo	F	1	0	0	0	0	0	0	0	0	0	0	0	0	0	0	0		0	0	0	0	0	0	0
	Homo	F	1	0	0	0	0	0		0			0		0	0		0	0	0	0	0	0	0	0
	Homo	F	1	0	0	0	1	0	0	0	0	0	0	0	0	0	0	0	0	0	0	0	0	1	0	0
	Homo	F	1	0	0	0	0	0	0	0	0	0	0	0	0	0	0	0	0	0	0	0	0	0	0	0
	Homo	F	1	0	0	0	0	0	0	0	0		0	0	0	0		0	0	0	0	0		0	0	0
	Homo	F	1	0	0	0	0	0	0	0	0	0	0	0	0	0	0	0	0	0	0	0		0	0
	Homo	F	1	1	0	0	0	0	0	0	0	0	0	0	0	0	0	0	0	0	0	0	0	0	0	0
	Homo	F	1	0	0	0	0	0	0	0	0	0	0	0	0	0	0	0	0	0	0	0	0	0	0	0
	Homo	F	1	0	0	0	0	0						0	0	0			0	0	0	0	0			0
	Homo	F	1																	0		0		0	0	1
	Homo	F	1	0	0	0	0	0	0	0		0	0	0		0	0	0	0	0	0	0	0	0	0	1
	Homo	F	1						0	0	0	0	0	0	0	0	0	0	0	0	0	0	0			0
	Homo	F	1	0	0	0	0	0	0	0	0		0	0	0	0	0	0	0	0	0	0	0	0	0
	Homo	F	1	0	0	0	0	0	0	0	0	0		0						0	0	0	0	0	0	1
	Homo	F	1	0	0	0	0	0	0	0	0	0	0	0	0	0	0	0	0	0	0	0	0	0	0	0
	Homo	F	1	0	0	0	0	0	0	0	0	0	0	0	0	0	0	0	0	0	0	0	0	0	0
	Homo	F	1	0	0	0	0	0	0	0	0	0	0	0	0	0	0	0	0	0	0	0	0	0	0	0
	Homo	F	1	0	0	0	0	0	0	0	0	0	0	0	0	0	0	0	0	0	0	0		0	0	1
	Homo	F	1	0	0	0	0	0	0	0	0	0	0	0	0	0	0	0	0	0	0	0	0	0	0	0
	Homo	F	1	0	0	0	0	0						0						0	0	0	1	0	0
	Homo	F	1	0	0	0	0	0	0	0	0	0	0	0	0	0	0	0	0	0	0	0	0	0	0	0
	Homo	F	1	0		0	0	0		0			0	0	0	0		0	0	0	0	0	0		0	0
	Homo	F	1	0	0	0	0	0	0	0	0	0	0	0	0	0	0	0	0	0	0	0	0	0	0	0
	Homo	F	1	0	0	0	0	0	0	0	0	0	0	0	0	0	0	0	0	0	0	0	0	0	0	0
	Homo	F	1	0	0	0	0	0	0	0	0	0	0	0	0	0	0	0	0	0	0	0	0	0	0	0
	Homo	F	1	0	0	0	0	0	0	0	0	0	0	0	0	0	0	0	0	0	0	0	0	0	0	1
	Homo	F	1	0	0	0	0	0	0	0	0	0	0	0	0	0	0	0	0	0	0	0	0	0	0	0
	Homo	F	1	0	0	0	0	0	0	0	0	0	0	0	0	0	0	0	0	0	0	0	0	0	0	1
	Homo	F	1	0	0	0	0	0	0	0	0	0	0	0	0	0	0	0	0	0	0	0	0	0	0	0
	Homo	F	2	0	0	0	0	0	0	0	0	0	0	0	0	0	0	0	0	0	0	0	0	0	0	0
	Homo	F	2	0	0	0	0	0	0	0	0	0	1	0	0	0	0	0	0	0	0	0	0	0	0	0
	Homo	F	2	0	0	0	0	0	0	0	0	0	0	0	0	0	0	0	0	0	0	0		0	0	2
	Homo	F	2	0	0	0	1	0	0	0	0	0	0	0	0	0	0	0	0	0	0	0	0	0	0	2
	Homo	F	2	0	0	0	0	0	0	0	0	0	0	0	0	0	0	0	0	0	1	0	2	0	0	2
	Homo	F	2						0	0	0	0	0	0	0	0	0	0	0	0	0	0	0	0	0	0
	Homo	F	2	0	0	0	0	0	0	0	0	0	0	0	0	0	0	0	0	0	0	0	0	0	0	0
	Homo	F	2	0	0	0	0	0	0	0	0	0	0	0	0	0	0	0	0	0	0	0	0	0	0	1
	Homo	F	2	0	0	0	0	0	0	0	0	0	0	0	0	0	0	0	0	0	0	0	2	0	0	0
	Homo	F	2	0	0	0	1	0	0	0	0	0	0	0	0	0	0	0	0		0	0	0	0	0	0
	Homo	F	2	0	0	0	0	0	0	0	0	0	0	0	2	0	0	0	0	0	0	0	2	0	0	2
	Homo	F	2	0	0	0	0	0	0	0	0	0	0	0	0	0	0	0	0	0	0	0	0	0	0	0
	Homo	F	2	0	0	0	0	0	0	0	0	0	0	0	0	0	0	0	0	0	0	0	0	0	0	0
	Homo	F	2	0	0	0	0	0	0	0	0	0	0	0	0	0	0	0	0	0	0	0	0		0	0
	Homo	F	2	0	0	0	0	0	0	0	0	0	0	0	0	0	0	0	0				0	0	0	0
	Homo	F	2	0	0	0	0	0	0	0	0	0	0	0	0	0	0	0	0	0	0	0		0	0	0
	Homo	F	2	0	0	0	0	0	0	0	0	0	0	0	0	0	0	0	0	0	1	0	0	0	0	2
	Homo	F	2	0	0	0	0	0	0	0	0	0	0	0	0	0	0	0	0	0	0	0	0	0	0
	Homo	F	2	0	0	0	0	0	0	0	0	0	0	0	0	0	0	0	0	0	0	0	0	0	0	1
	Homo	F	2	0	0	0	0	0	0	0	0	0	0	0	0	0	0	0	0	0	0	0	0	0	0	1
	Homo	F	2	0	0	0	0	0	0	0	0	0	0	0	0	0	0		0	0	0	0	1	0	0	0
	Homo	F	2	0	0	0	0	0	0	0	0	0	0	0		0	0	0	0	0	0	0	0	0	0
	Homo	F	2	0	0	0	0	0	0	0	0	0	0	0	0	0	0	0	0	0	0	0	0	0	0	0
	Homo	F	2	0	0	0	0	0	0	0	0	0	0	0	0	0	0	0	0	0	0	0	0	0	0	0
	Homo	F	2	0	0	0	0	0	0	0	0	0	0	0	0	0	0	0	0	0	0	0	0	0	0	0
	Homo	F	2	0	0	0	0	0	0	0	0	0	0	0	0	0	0	0	0	0	0	0	0	0	0	1
	Homo	F	2	0	0	0	0	0	0	0	0	0	0	0	0	0	0	0	0	0	0	0	1	0	0	1
	Homo	F	2	0	0	0	0		0	0	0	0	0	0	0	0	0	0	0	0	0	0	0	0	0	1
	Homo	F	2	0	0	0	0	1	0	0	0	0		0	0	0			0	0	0	0	0	0	0	0
	Homo	F	2	0	0	0	0	0	0	0	0		0	0	0	0	0	0	0	0	0	0	2	0	0	1
	Homo	F	2	0	0	0	0	0	0	0	0	0	0	0	0	0	0	0	0	0	0	0	0	0	0	1
	Homo	F	2	0	0	0	0	0	0	0	0	0	0	0	0	0	0	0	0	0	0	0	0	0	0	0
	Homo	F	2	0	0	0	0	0	0	0	0	0	0	0	0	0	0	0	0	0	0	0	2	0	0	0
	Homo	F	2	0	0	0	0	0	0	0	0	0	0	0	1	0	0	0	0					0	0	0
	Homo	F	2	0	0	0	0	0	0	0	0	0	1	0	0	0	0	0	0	0	1	0	0	0	0	0
	Homo	F	2	0	0	0	0	0	0	0	0	0	0	0	0	0	0	0	0	0	0	0	0	0	0	1
	Homo	F	2	0	0	0	0	0	0	0	0	0	0	0	0	0	0	0	0	0	0	0	0	0	0	1
	Homo	F	2	0	0	0	0	0	0	0	0	0	0	0	0	0	0	0	0	0	0	0	0	0	0	1
	Homo	F	2	0	0	0	0	0	0	0	0	0	0	0	0	0	0	0	0	0	0	0	0	0	0	1
	Homo	F	2	0	0	0	0	0	0	0	0	0	0	0	0	0	0	0	0	0	0	0	0	0	0	0
	Homo	F	2	0	0	0	0	0	0	0	0	0	0	0	2	1	0	0	0	0	0	0	2	0	1	3
	Homo	F	2	0	0	0	0		0	0	0	0	0	0	0	0	0	0	0	0	0	0	0	0	0	0
	Homo	F	3	0	0	0	0	0	0	0	0	0	0	0	0	0	0	0	0	0	0	0	0	0	0	2
	Homo	F	3	0	0	0	0	0	0	0	0	0	0	0	0	0	0	0	0	0	1	0	0	0	0	0
	Homo	F	3	0	0	0	0	1	0	0	0	0	0	0	0	0	0	0	0	0	0	0		2	0	2
	Homo	F	3	0	0	0	0	0	0	0	0	0	0	0	0	0	0	0	0	0	0	0	0	0	0	1
	Homo	F	3	0	0	0	0	0	0	0	0	0	0	0	0	0	0	0	0	0	0	0	0	0	0	0
	Homo	F	3	0	0	0	0	0	0	0	0	0	0	0	0	0	0	0	0	0	0	0	0	0	0
	Homo	F	3	0	0	0	0	0	0	0	0	0	0	0	0	0	0	0	0	0	0	0	0	0	0	1
	Homo	F	3	0	0	0	0	0	0	0	0	0	0	0	0	0	0	0	0	0	0	0		0	0	1
	Homo	F	3	0	0	0	0	0	0	0	0	0	0	0	0	0	0	0	1	0	0	0	0	0	0	0
	Homo	F	3	0	0	0	0	0	0	0	0	0	0	0	0	0	0	0	0	0	0	0	0	0	0	0
	Homo	F	3	0	0	0	0	1	0	0	0	0	0	0	0	0	0	0	0	0	0	0	0	0	0	0
	Homo	F	3	0	0	0	0	0	0	0	0	0	0	0	0	0	0	0	0	0	0	0	0	1	0	0
	Homo	F	3	0	0	0	0	0	0	0	0	0	0	0	0	0	0	0	0	0	0	0	0	0	0	1
	Homo	F	3	0	0	0	0	1	0	0	0	0	0	0			0	0		0	0	0	1	0	0	1
	Homo	F	3	0	0	0	0	0	0	0	0	0	0	0	0	0	0	0	0				1	0	0	1
	Homo	F	3	0	0	0	0	0	0	0	0	0	0	0	0	0	0	0	0	0	0	0	0	0	0	1
	Homo	F	3	0	0	0	0	0	0	0	0	0	0	0	0	0	0	0	0	0	0	0	1	0	0	0
	Homo	F	3	1	0	0	0	0	0	0	0	0	0	0	0	0	0	0	0	0	0	0	3	0	0
	Homo	F	3	0	0	0	0	1	0	0	0	0	0	0	0	0	0		0	0	0	0	1	1	0	2
	Homo	F	3							0										0		0		0	0	0
	Homo	F	3	0	0	0	0	0	0	0	0	0	0	0	0	0	0	0	0				2	0	0	0
	Homo	F	3	0	0	0	0	0	0	0	0	0	0	0	0	0	0	0	0	0	0	0	0	0	0	1
	Homo	F	3	0	0	0	0	0	0	0	0	0	0	0			0	0		0	0	0		0	0	0
	Homo	F	3	0	0	0	0	0	0	0	0	0	0	0	0	0	0	0	0	0	0	0		0	0	1
	Homo	F	3	0	0	0	0	0	0	0	0	0	0	0			0	0		0	0	0	0	2	0	1
	Homo	F	3	0	0	0	0	0	0	0	0	0	0	0	0	0	0	0	0	0	0	0	0	0	0	1
	Homo	F	3	0	0	0	0	0	0	0	0	0	0	0	0	0	0	0	0	0	1	0	0	0	0	2
	Homo	F	3	0	0	0	0	1	0	0	0	0	0	0	0	0	0	0	0	0	0	0	0	0	0	1
	Homo	F	3	0	0	0	0	0	0	0	0	0	0	0	0	0	0	0	0	0	0	0	3	0	0	1
	Homo	F	3	0	0	0	0	0	0	0	0	0	1		0	0	0	0	0	0	0	0	0	1	0
	Homo	F	3	0	0	0	0	1	0	0	0	0	1	0	0	0	0	0	0	0	0	0	0	0	0	1
	Homo	F	3	0	0	0	0	0	0	0	0	0	0	0	0	0	0	0	0	0	0	0	1	0	0	2
	Homo	F	3	0	0	0	0	0	0	0	0	0	0	0	0	0	0	0	0	0	0	0	1	0	0	1
	Homo	F	3	0	0	0	0	0	0	0	0	0	0	0	1	0	0	0	0	0	0	0	1	0	0	1
	Homo	F	3	0	0	0	0	0	0	0	0	0	0	0	0	0	0	0	0	0	0	0	0	0	0	0
	Homo	F	3	0	0	0	0	0	0	0	0	0	1	0		0	0	0	0	0	0	0	0	0	0	0
	Homo	F	3	0	0	0	0	0	0	0	0	0	0	0	0	0	0	0	0	0	0	0	2	0	0	1
	Homo	F	4	0	0	0	0	0	0	0	0	0	0	0	0	0	0	0	0	0	0	0	0	0	0	1
	Homo	F	4	0	0	0	0	0	0	0	0	0	0	0	0	0	0	0	0	0	0	0	0	0	0	0
	Homo	F	4	0	0	0	0	0	0	0	0	0	0	0	0	0	0	0	0	0	0	0	1	0	0	1
	Homo	F	4	0	0	0	0	0	0	0	0	0		0						0	0	0	1	0	0	2
	Homo	F	4	0	0	0	0	0	0	0	0	0	0	0	0	0	0	0	0	0	0	0	2	0	0	2
	Homo	F	4	0	0	0	0	0	0	0	0	0	0	0	0	0	0	0	0	0	0	0	0	0	0	2
	Homo	F	4	0	0	0	0	1	0	0	0	0	0	0	0	0	0	0	0	0	1	0	2	0	0	1
	Homo	F	4	0	0	0	0	0	0	0	0	0	0	0	0	0	0	0	0	0	0	0	1	0	0	0
	Homo	F	4	0	0	0	0	0	0	0	0	0	0	0	0	0	0	0	0	0	1	0			0	2
	Homo	F	4	0	0	0	0	0	0	0	0	0	0	0	0	0	0	0	0	0	0	0	0	0	0	0
	Homo	F	4	0	1	0	0	1	0	2	0	0	0	1	1	0	0	0	0	0	3			0	0	2
	Homo	F	4	0	0	0	0	0	0	0	0	0	0	0	0	0	0	0	0	0	0	0	0	0	0	1
	Homo	F	4	0	1	1	1	2	0	0	0	0	0	0		0	0	0	0	0	0	0	0	0	0	0
	Homo	F	4	0	0	0	0	0		0			2		0	0	0	0	0	0	0	0		0	0	2
	Homo	F	4	0	0	0	0	0	0	0	0	0	0	0	0	0	0	0	1	0	1	0	0	0	0	1
	Homo	F	4	0	0	0	0	0	0	0	0	0	0	0	0	0	0	0	0	2	2	0	0	0	0	1
	Homo	F	4	0	0	0	0	0	0	0	0	0	0	0	0	0	0		0	0	0	0	0	0	0	1
	Homo	F	4	0	0	0	0	0	0	0	0	0	0	0	0	0	0	0	0	0	2	0	2	0	0	2
	Homo	F	4	0	0	0	0	1	0	0	0	0	0	0	0	0	0	0	0	0	0	0	2	2	0	1
	Homo	F	4	0	0	0	0	0	0	0	0	0	0	0	0	0	0	0	0	0	0	0	0	0	0	1
	Homo	F	4	0	0	1	0	0	0	1	0	0	0	0	0	0	0	0	0	0	0	0	2	0	0	2
	Homo	F	4	0	0	0	0	0	0	0	0	0	1	0	0	0	0	0	0	0	0	0	1	0	0	2
	Homo	F	4						0	0	0	0	0	0	0	0	0	0	0	0	1	0	0	0	0	2
	Homo	F	4	0	0	0	0	0	0	0	0	0	0	0	1	0	0	0	0	0	0	0		0	0	2
	Homo	F	5	0	0	0	0	0	0	0	0	0	2	0	0	0	0	1	0	0	0	0	1	0	0	1
	Homo	F	5	0	0	0	0	0	0	0	0	0	1	0	0	0	0	0	0	0	0	0	0	0	0
	Homo	F	5	0	0	0	0	1	0	0	0	0	0	0	0	0	0	0	0	0	0	0	0	0	0	1
	Homo	F	5	0	0	0	0	2	0	0	1	0	0	0	0	1	0	0	0	0	0	0	0	0	0	0
	Homo	F	5	0	0	0	0	0	0	0	0	0		0	0	0			0	0	0	0	0	0	0	2
	Homo	F	5	0	0	0	0	0	0	0	0	0	0	0	0	0	0	0	0	0	0	0	1	1	0	2
	Homo	F	5	0	0	0	0	0	0	0	0	0	0	0	1	0	0	0	0	0	0	0	1	0	1	2
	Homo	F	5	0	0	0	0	0	0	0	0	0	0	0	0	0	0	0	0	0	0	0	2	0	1	0
	Homo	F	5	0	1	0	0	0	0	0	0	0	0	0	0	0	0	0	0	0	0	0	1	0	0	1
	Homo	F	5	0	1	1	0	1	0	0	0			0						0	1	0	1	0	0	1
	Homo	F	5	0	0	0	0	0	0	0	0	0	0	0	0	0	0	0		0	0	0	0	0	0	0
	Homo	F	6	0	0	1	0	2	0	0	0	0	1	0	0	0	0	0	0	0	0	0	1	0	1	2
	Homo	F	6	0	0	0	0	0	0	0	0	0	0	0	1	0	0	0	0	0	1	0	3	0	0	2
	Homo	F	6	0	0	0	0	0		0			0	0	1	0	0	0		0	0	0	2	0	0	1
	Homo	F	6	0	0	0	0	0	0	0	0	0	0	0	0	0	0	0	0	0	0	0	0	0	0	1
	Homo	F	6	0	0	0	0	0					0	0	0	0	0	0	0	0	0	0	1	0	0	1
	Homo	F	6	0	0	0	0	0	0	0	0	0	0	0	0	0	0	0	0	0	0	0	1	1	0	3
	Homo	F	6	0	0	0	0	0	0	0	0	0	0	0		0	0	0	0	0	2	0	0	0	0	1
	Homo	F	6	0	1	0	0	0	0	0	0	0	0	1	3	0	0	0	0	0	1	0	2	0	0
	Homo	F	6	0	0	0	0	0	0	0	0	0	0	0	1	1	0	0	0	0	0	0	2	0	0	2
	Homo	F	6	0	1	0	0	2	0	0	0	0	0	0		0	0			0	0	0	0	2	0	2
	Homo	F	6	0	0	0	0	0	0	0	0	0	0	0	0	0	0	0	0	0	0	0	2	0	0	2
	Homo	F	6	0	0	0	0	2	0	0	0	0	0	0	0	0	0	0	0	0	0	0	2	0	0	2
	Homo	F	6	0	0	0	0	0	1	0	0	0	0	0	1	0	0	0	0	0	0	0	2	0	0	2
	Homo	F	6	0	1	0	0	0	0	0	0	0	0	0	0	0	0	0	0	0	0	0	1	0	0	2
	Homo	F	6	0	0	0	1	2	0	0	0	0	0	0	0	0	0	0	0	0	2	0	0	0	0	3
	Homo	F	6	0	0	0	0	0	0	0	0	0	0	0	0	0	0	0	0	0	0	0	0	0	0	1
	Homo	F	6	0	0	0	0	1	0	0	0	0	0	0			0	0		0	0	0	3	0	0	1
	Homo	F	6	0	1	0	2	1	0	0	2	0	0	0	1	1	0	1	0	0	2	0	3	1	2	2
	Homo	F	6	0	0	0	0	0	0	0	0	0	0	0	0	0	0	0	0	0	0	0	1	0		1
	Homo	F	6	0	0	0	0	0	0	0	0	0	2	0	1	0	0	0	1	0	2	0		1	0
	Homo	F	6	0	1	1	1	0	0	0	0	0	0	0	0	0	0	0	0	0	0	0	1		0	2
	Homo	F	6	0	0	1	0	0	0	0	1	0	0	0		0	0	0	0	1	0	0	0	0	0	1
	Homo	F	7	0	0	0	0	0	0	0	0	0	0	0	0	0	0	0	0	0	0	0	0	0	0	2
	Homo	F	7	0	0	0	0	2	0	0	0	0	0	0	0	0	0	0	0	0	1	0	2	0	1	2
	Homo	F	7	0	0	0	0	0	0	0	0	0	0	0	1	0	0	0	0	0	0	0	2	0	0	2
	Homo	F	7	0	0	0	0	0	0	0	0	0	0	0		0	0	0	0	0	1	0	3	0	0	2
	Homo	F	7	0	0	0	0	0	0	0	0	0	0	0	0	1	0	0	0	0	1	0	1	0	0	1
	Homo	F	7	0	1	0	0	0	0	0	0	0	0	2	0	0	0	0	0	0	1	0	0	0	0	1
	Homo	F	7	0	0	0	0	0	0	0	0	0	0	0	0	0	0	0	0	0	0	0	0	0	0
	Homo	F	7	0	0	0	0	0	0	0	0	0	0	0	0	0	0	0	0	3	1	0	3	0	0	2
	Homo	F	7	0	0	0	0	0	0	0	0	0	1	0	0	0	0	0	0	0	0	0	1	0	0	2
	Homo	F	7	0	0	0	0	1	0	1	0	0	0	0	0	1	0	0		0		0		0	0
	Homo	F	7	1	0	0	1	1	0	0	0	0	1	0		0	0	0	0	0	0	0	1	0	0	2
	Homo	F	7	0	0	0	0	0	0	0	0	0	1	0	0	0	0	0	0	0	3	0	0	0	0	2
	Homo	F	7	1	1	0	0	1	0	0	0	1	1	0	1	2	0	0	0	1	1	0	2	1	1	2
