# Supplementary material for: The Influence of Life History and Sexual Dimorphism on Entheseal Changes in Modern Humans and African Great Apes
Source: PLoS One. 2014 Sep 24;9(9):e107963. doi: 10.1371/journal.pone.0107963 (PMC4175998; doi:10.1371/journal.pone.0107963)
Supplement: Appendix S5 — Mean robusticity scores (MRS): complete dataset. Empty cases indicate missing data. (XLS) [file pone.0107963.s018.xls]

## Sheet: AppendixS5
	Genus	sex	dental age	Upper Limb	Shoulder	Elbow	Forearm	Lower Limb	Hip	Knee	Foot
	Pan	F	1	0.705556	0.25	1.2	0.666667	1.05556	1.5	1.66667	0
	Pan	F	1	1.01667	1.25	0.8	1	0.944444	2	0.333333	0.5
	Pan	F	0	0.769444	0.375	1.6	0.333333	0.666667	0.5	1	0.5
	Pan	F	0	0.194444	0.25	0	0.333333	0.166667	0.5	0	0
	Pan	F	0	0.697222	0.625	0.8	0.666667	1.22222	2.5	0.666667	0.5
	Pan	F	0	0.613889	0.375	0.8	0.666667	0.388889	0.5	0.666667	0
	Pan	F	0	0.452778	0.625	0.4	0.333333	0.555556	0.5	0.666667	0.5
	Pan	F	0	0.411111	0.5	0.4	0.333333	0.166667	0.5	0	0
	Pan	F	5	2.4375	2.125	3.2	2	2	2.5	2	1.5
	Pan	F	4	1.90909	1.33333	2	2.33333	1.42857	2	1.33333	1
	Pan	F	3	3.125	3.125	3	3.33333	3.28571	3	3.33333	3.5
	Pan	F	2	1.53333	1.42857	2	1	1.71429	2.5	2	0.5
	Pan	F	2	1.8125	1.625	2.6	1	2.85714	3	2.66667	3
	Pan	F	2	1.4375	1.375	1.6	1.33333	1.85714	2.5	2	1
	Pan	F	5	1.875	2	2.2	1	1.83333	2	1.66667	2
	Pan	F	3	1.5	1.25	1.8	1.66667
	Pan	F	2	2.5625	1.75	3	4	3	3.5	3.33333	1
	Pan	F	0	0.2	0.375	0	0	0.4	1	0	0.5
	Pan	F	2	1.125	0.625	2.2	0.666667	1.16667	1.5	1	1
	Pan	F	0	0.2	0.25	0	0.333333	0	0	0	0
	Pan	F	0	0.111111	0	0.333333	0	0	0	0	0
	Pan	F	2	1.81818	2	2.2	1	2.5	2.5	3	2
	Pan	F	5	1.75	1.5	2.2	1.66667	2	2.5	1	2.5
	Pan	F	2	0.733333	0.285714	1.6	0.333333	0.666667	1	0.5	0.5
	Pan	F	3	0.8125	0.5	1.4	0.666667	0.833333	1	0.5	1
	Pan	F	6	1.76923	1.625	2.33333	1.5	1.33333		2	1
	Pan	F	5	1.9375	2.25	2	1	1.5	1.5	2	1
	Pan	F	5	1.6875	1.875	1.8	1	1	1	1	1
	Pan	M	1	0.860317	0.714286	1.2	0.666667	0.777778	2	0.333333	0
	Pan	M	3	3.36364	2.8	3.66667	4	4		4
	Pan	M	5	1.875	1.75	2.2	1.66667	1.33333	1	2
	Pan	M	3	2.07143	2.125	2.25	1.5	1.85714	2	1.66667	2
	Pan	M	2	2.625	2.625	2.6	2.66667	2.85714	3.5	3.66667	1
	Pan	M	3	1.875	2	1.8	1.66667	1	1	2	0
	Pan	M	2	1.6875	1.875	2	0.666667	1.25	2	1	0
	Pan	M	3	0.875	0.625	1.6	0.333333	0.714286	0.5	0.666667	1
	Pan	M	5	2.5	2.625	2.4	2.33333	2.42857	2	2.66667	2.5
	Pan	M	2	0.625	0.875	0.6	0	0.4	0	0	1
	Pan	M	0	0	0	0	0	0	0	0	0
	Pan	M	5	2.30769	2.125	2.5	3	2.66667	3	3	2
	Pan	M	6	2.18182	2.66667	2.2	1.66667	2.33333	2	3	2
	Pan	M	3	1.4	1.33333	1.5	1.33333	1.5	2	1	1.5
	Pan	M	5					2.16667	2	2	2.5
	Pan	M	2	0.6	0.5	1		0.333333	0.5	0
	Pan	M	5	1.875	1.375	2.8	1.66667	1.83333	2	1.5	2
	Pan	M	3	0.9375	0.875	1	1	0.714286	1.5	0.333333	0.5
	Pan	M	6	2.25	2.125	3	1.33333	3	2.5	3.66667	2.5
	Pan	M	3	1.375	1	1.8	1.66667	1.33333	2	0.5	1.5
	Pan	M	3	1.6875	1.5	2.4	1	1.42857	1.5	1.33333	1.5
	Pan	M	3	1.6875	1.75	1.8	1.33333	1.71429	1.5	2.33333	1
	Gorilla	F	3	3	3.66667	1		3	3.5	3	2
	Gorilla	F	3	1.54545	0.333333	2.6	1	1	1	1	1
	Gorilla	F	2	1.625	1.375	2.2	1.33333	0.833333	1.5	0.666667	0
	Gorilla	F	6	2.1875	2.25	2	2.33333	1.14286	0.5	1.33333	1.5
	Gorilla	F	2	1.6	1.375	2.25	1.33333	1	2	0	0
	Gorilla	F	2	2.625	2.875	2.8	1.66667	2.14286	3	2.66667	0.5
	Gorilla	F	3	1.2	1.57143	1	0.666667	0.833333	1	1	0
	Gorilla	F	6	2.625	2.25	2.8	3.33333	1.5	2.5	0.5	1.5
	Gorilla	F	3	2.375	2.625	1.8	2.66667	1.83333	2.5	1.5	1.5
	Gorilla	F	2	1.1875	0.875	1.8	1	0.833333	1.5	0.666667	0
	Gorilla	F	3	2.0625	2.125	2	2	1.83333	2	2.5	1
	Gorilla	F	0	0.25	0.375	0.2	0	0.4	0.5	0.5	0
	Gorilla	F	0	0.7	0.333333	1.25	0.333333	0.5	1	0.5	0
	Gorilla	F	6	2.45455	2.33333	2.4	2.66667	1.71429	2	1.66667	1.5
	Gorilla	F	0	0.0909091	0	0	0.333333	0.142857	0	0.333333	0
	Gorilla	F	1	1.125	2	0.4	0	0.833333	2	0.5	0
	Gorilla	F	3	0.818182	0.666667	1	0.666667	1	1	1
	Gorilla	F	3	1.875	1.5	2.4	2	2	2.5	1	2.5
	Gorilla	F	3	2.375	2.375	2.4	2.33333	1.83333	2	1	2.5
	Gorilla	F	0	0.769444	0.375	1.6	0.333333	0.5	0.5	1	0
	Gorilla	F	0	0.858333	0.375	1.2	1	0.277778	0.5	0.333333	0
	Gorilla	F	0	0.0833333	0	0.25	0	0	0	0	0
	Gorilla	F	0	0.133333	0	0.4	0	0.166667	0	0	0.5
	Gorilla	F	0	1.08889	1	1.6	0.666667	1.75	2.5	1
	Gorilla	M	5	2.6875	2.625	3	2.33333	2.16667	3	2	1.5
	Gorilla	M	4	2.75	2.75	2.8	2.66667	2	3	1.66667	1.5
	Gorilla	M	3	2.4375	2.125	2.8	2.66667	2.42857	2	3	2
	Gorilla	M	3	2.73333	2.57143	2.8	3	2.33333	2.5	3	0
	Gorilla	M	3	2.36364	2.66667	2.6	1.66667	2	2.5	1.5	2
	Gorilla	M	3	2.25	3.5	1		2	2
	Gorilla	M	6	2.71429	2.8	2.5		3	3.5	3.5	1
	Gorilla	M	0	0.266667	0	0.75	0.333333	0	0	0	0
	Gorilla	M	3	0.6875	0.375	1.6	0	1.16667	1.5	1	1
	Gorilla	M	5	3.1875	3.125	3	3.66667	2.57143	3	2.66667	2
	Gorilla	M	3	0.733333	0.428571	1.4	0.333333	0.666667	1.5	0.333333	0
	Gorilla	M	5	2.61538	2.2	2.6	3.33333	1.83333	1.5	2.5	1.5
	Gorilla	M	3	2.1875	2	2.8	1.66667	1.57143	2	1.66667	1
	Gorilla	M	3	0.8	0.285714	1.6	0.666667	0.857143	1.5	0.666667	0.5
	Gorilla	M	5	3.25	3.33333	3.25	3	2.4	3.5	2	1
	Gorilla	M	5	2.53333	2.75	2.25	2.33333	2.75	3	4	1
	Gorilla	M	4	3	2.875	3	3.33333	2.42857	2.5	2.33333	2.5
	Gorilla	M	7	2.75	2.75	3	2.33333	2.2	3.5	1.5	1
	Gorilla	M	4	1.90909	1.4	2.66667	2	2	2.5	2.5	0
	Gorilla	M	4	2.625	2.625	2.8	2.33333	1.83333	1.5	2.33333	1
	Gorilla	M	4	2.9375	3.375	2.6	2.33333	3.25	2.5	4
	Gorilla	M	5	2.875	3	3.2	2	2.14286	2	2.66667	1.5
	Gorilla	M	0	1.10556	0.25	1.4	1.66667	0.166667	0	0	0.5
	Homo	F	1	1.1875	1.375	1.2	0.666667	2	1.5	2	2.5
	Homo	F	1	1.25	1.375	1.4	0.666667	0.714286	1	0.666667	0.5
	Homo	F	1	1.625	1.625	2	1	0.857143	1	0.666667	1
	Homo	F	1	1.13333	1.5	0.8		1	1	1
	Homo	F	1	0.9375	0.875	0.8	1.33333	0.714286	1	0.666667	0.5
	Homo	F	1	1.4375	1.625	1.4	1	1.71429	2	1.66667	1.5
	Homo	F	1	1.25	1.5	1	1	0.833333	1	0.666667
	Homo	F	1	1.1875	1.125	1.4	1	0.666667	1	0.666667
	Homo	F	1			0.4	0.333333		1
	Homo	F	1	1.375	1.625	1.4	0.666667	1	2	0.666667	0.5
	Homo	F	1	1.125	1.5	0.4	1.33333	0.714286	0.5	0.666667	1
	Homo	F	1	1.5	1.875	1.2	1	1.57143	2	1	2
	Homo	F	1	1.25	1.5	1	1	1.57143	1	1.66667	2
	Homo	F	1	1.625	1.5	2	1.33333	1.14286	2	0.666667	1
	Homo	F	1	1.5625	1.875	1.4	1	1.28571	1	1.66667	1
	Homo	F	1	1.1875	1.25	1.4	0.666667	1.83333	2.5	2
	Homo	F	1	0.75	0.875	0.8	0.333333	0.833333	1	1
	Homo	F	1	1.4375	1.875	1.2	0.666667	1.28571	2	1.33333	0.5
	Homo	F	1	1.3125	1.625	1.2	0.666667	1.57143	1.5	1.66667	1.5
	Homo	F	1		2	1		2	2.5	2.33333	1
	Homo	F	1	0.8	0.625	0.75	1.33333				0
	Homo	F	1	1.5625	1.75	1.6	1	1.85714	2	2.33333	1
	Homo	F	1	1.375	1.5	1.6	0.666667				1.5
	Homo	F	1	2	2.375	1.75	1.33333				2.5
	Homo	F	1	0.875	1.125	0.8	0.333333	1.28571	2	1	1
	Homo	F	1	0.857143	0.875		0.666667	1	0.5	1.33333
	Homo	F	1	1.21429	1.25		1	1	1		1
	Homo	F	1	1.3125	1.5	1.4	0.666667	1	1	1.33333	0.5
	Homo	F	1	1.9375	1.625	2.6	1.66667	1.57143	2.5	1.66667	0.5
	Homo	F	1	2	2.125	2.5	1	1.28571	1	1	2
	Homo	F	1	1.25	1.625	1.2	0.333333	1.33333	1.5	1.33333
	Homo	F	1	1.5	1.75	1.2	1.33333	1.5	2.5	1.33333
	Homo	F	1	0.9375	1.25	0.6	0.666667	1.42857	2.5	1	1
	Homo	F	1	1.33333	1.625	1.2		2	2.5	2.33333	1
	Homo	F	1		0.875			0.833333	1	1
	Homo	F	1	2.125	2.5	2	1.33333	1.85714	1	2.66667	1.5
	Homo	F	1	1.375	1.625	1.2	1	0.857143	1	0.666667	1
	Homo	F	1	1.28571	1.375	1.25		1.83333	2		1.5
	Homo	F	1	1.625	2.5	0.8	0.666667		1.5
	Homo	F	1	1.5625	1.875	1.6	0.666667	0.857143	1	1	0.5
	Homo	F	1	1.8125	1.75	2.2	1.33333	1.57143	2	1.66667	1
	Homo	F	1						2.5
	Homo	F	1								3
	Homo	F	1	1	1.42857	0.5	0.666667	1.28571	1.5	0.666667	2
	Homo	F	1		1.33333	1.8	1.33333		1
	Homo	F	1	1.66667	1.625	2.25	1	1.66667	2.5	1.33333
	Homo	F	1		1.875			1.57143	2	1	2
	Homo	F	1	1.625	1.875	1.6	1	1.14286	1.5	1	1
	Homo	F	1	1.375	1.5	1.4	1	1.33333	1.5	1.33333
	Homo	F	1	1.5	2	1	1	1.85714	1.5	2	2
	Homo	F	1	1.375	1.5	1.4	1	2.33333	2		3
	Homo	F	1	1.5	1.75	1.4	1	2.28571	3	1.66667	2.5
	Homo	F	1	2.5	2.6			2.16667	2.5	2.33333
	Homo	F	1		1.4	0.75		1.5	1.5		1
	Homo	F	1	1.5	1.375	1.8	1.33333	0.857143	1.5	0.666667	0.5
	Homo	F	1	1.375	1.5	1.2	1.33333	1.42857	1.5	1.66667	1
	Homo	F	1	1.1875	1.25	1.2	1	1.28571	2	0.666667	1.5
	Homo	F	1	1.4375	1.125	2	1.33333	1.42857	1	1.66667	1.5
	Homo	F	1	1.625	1.625	2.2	0.666667	1.28571	1.5	1.33333	1
	Homo	F	1	1.3125	1.25	1.4	1.33333	1.42857	1.5	1	2
	Homo	F	1	1.875	2	1.8	1.66667	2.28571	2.5	2.66667	1.5
	Homo	F	2	1.5625	1.125	2	2	2.28571	2	2.33333	2.5
	Homo	F	2	1.625	1.75	1.6	1.33333	1.57143	2.5	1.33333	1
	Homo	F	2	1	0.75	1.2	1.33333	1.5	1	1	2.5
	Homo	F	2	1.625	1.375	2.2	1.33333	1.71429	2	1.33333	2
	Homo	F	2	1.875	1.75	2	2	3	3	3	3
	Homo	F	2		1.33333	1.6	1	1.42857	1.5	1.33333	1.5
	Homo	F	2	1.625	1.75	1.8	1	1.14286	1.5	1	1
	Homo	F	2	1.5	1.375	1.8	1.33333	2.42857	2	2.33333	3
	Homo	F	2	1.4375	1.5	1.4	1.33333	1.71429	2	2	1
	Homo	F	2	1.8125	2	1.8	1.33333	1.66667		1.66667	2
	Homo	F	2	1.8125	1.5	2.4	1.66667	2.42857	2	2.33333	3
	Homo	F	2	1.25	1.5	1	1	1.85714	2	2	1.5
	Homo	F	2	1.25	1.375	1.4	0.666667	2	2.5	1.66667	2
	Homo	F	2	1.625	1.75	1.8	1	2.66667	3		2.5
	Homo	F	2	1.8125	1.875	1.6	2				2
	Homo	F	2	1.3125	1.25	1.8	0.666667	2.16667	2.5		2
	Homo	F	2	1.75	1.5	1.8	2.33333	2.14286	2.5	1.33333	3
	Homo	F	2	1.4375	1.625	1.4	1	0.5	0.5	0.666667
	Homo	F	2	0.9375	1.125	0.8	0.666667	2	2	1.66667	2.5
	Homo	F	2	1.75	1.875	1.4	2	2	2	2	2
	Homo	F	2	1.66667	1.75	1.6		2.42857	2.5	3	1.5
	Homo	F	2	1.26667	1.375	1.75	0.333333	1.71429	2.5	1.66667	1
	Homo	F	2	2.5	2.875	2.6	1.33333	2.14286	2	2.66667	1.5
	Homo	F	2	1.438	1.5	1.4	1.333	1.143	2	0.667	1
	Homo	F	2	1.813	2	2	1	1.857	2.5	1.333	2
	Homo	F	2	1.563	1.375	1.8	1.667	1.571	2	1.333	1.5
	Homo	F	2	0.688	0.625	0.8	0.667	1.429	1	2	1
	Homo	F	2	1.6	1.571	2	1	1.857	2	1.333	2.5
	Homo	F	2		1.875	1.5		1.571	1.5	1.333	2
	Homo	F	2	1.467	1.5	1.75	1	2	2	2.333	1.5
	Homo	F	2	1.563	1.625	1.6	1.333	1.714	2.5	1	2
	Homo	F	2	1.75	1.875	1.8	1.333	1.714	2	1.667	1.5
	Homo	F	2	2	2.25	1.8	1.667	2.429	2.5	2.667	2
	Homo	F	2	1.625	1.875	1.8	0.667				1
	Homo	F	2	1.188	1.375	1.2	0.667	1.714	2	1.667	1.5
	Homo	F	2	1.563	1.875	1	1.667	1.714	2	1	2.5
	Homo	F	2	1.625	1.75	1.6	1.333	1.857	2	1.667	2
	Homo	F	2	1.563	2	1.6	0.333	1.714	2	1.667	1.5
	Homo	F	2	2	2	1.6	2.667	2.143	2	2	2.5
	Homo	F	2	1.813	2	1.8	1.333	1.286	1.5	1	1.5
	Homo	F	2	2.625	2.75	2.6	2.333	2.286	1	2	4
	Homo	F	2	1.533	1.571	1.6	1.333	2.571	3	2.333	2.5
	Homo	F	3	1.5	1.25	1.8	1.667	1.857	1.5	2	2
	Homo	F	3	1.375	1.375	1.4	1.333	1.714	2	1.333	2
	Homo	F	3	1.5	1.625	1.2	1.667	3	3		3
	Homo	F	3	1.688	1.875	1.4	1.667	1.571	2	1.333	1.5
	Homo	F	3	1.625	1.875	1.4	1.333	2.571	2.5	2	3.5
	Homo	F	3	1.625	1.625	1.8	1.333	1.5	2	1.667
	Homo	F	3	1.938	1.875	2	2	1.714	2	2	1
	Homo	F	3	1.688	1.625	1.8	1.667	2	2		2
	Homo	F	3	1.688	2.125	1.2	1.333	1.857	2.5	1.667	1.5
	Homo	F	3	2.125	2.25	2.4	1.333	2	2.5	2	1.5
	Homo	F	3	1.25	1.75	0.8	0.667	0.429	0.5	0	1
	Homo	F	3	1.125	1.125	1	1.333	1.286	1	1.667	1
	Homo	F	3	2.188	2	2.8	1.667	2.429	3	2.333	2
	Homo	F	3		1.75			2	2	2.333	1.5
	Homo	F	3	1.625	1.75	1.4	1.667				2.5
	Homo	F	3	1.867	2	1.75	1.667	2.143	2.5	1.667	2.5
	Homo	F	3	1.938	2.375	1.6	1.333	2	2	2	2
	Homo	F	3	2.063	1.625	2.4	2.667	2.333	1.5	3
	Homo	F	3	2.267	2.5	2		2	1	2	3
	Homo	F	3								2
	Homo	F	3	2.063	2.375	2	1.333				2
	Homo	F	3	1.813	2	2	1	2.286	2	2	3
	Homo	F	3		0.75			1.333	1.5		1.5
	Homo	F	3	1.875	1.875	2	1.667	2.333	2.5		2.5
	Homo	F	3		1			2.571	2.5	2.333	3
	Homo	F	3	1.75	1.5	2.2	1.667	1.857	2	1.667	2
	Homo	F	3	2.563	2.875	2.4	2	2.857	3	2.333	3.5
	Homo	F	3	1.813	2	1.8	1.333	2	2	1.667	2.5
	Homo	F	3	1.938	2.125	1.8	1.667	2.571	2.5	3	2
	Homo	F	3	2.067	2.125	2.25	1.667	2.833	2.5	3
	Homo	F	3	2.25	2.25	2.4	2	1.857	2	1.333	2.5
	Homo	F	3	1.563	2	1.2	1	2.429	2.5	2.333	2.5
	Homo	F	3	1.75	2.125	1.4	1.333	2.143	2.5	2.333	1.5
	Homo	F	3	2.25	2.625	2.2	1.333	2	3	1.333	2
	Homo	F	3	1.375	1.625	1.4	0.667	2	2.5	2	1.5
	Homo	F	3	1.467	1.375	1.25	2	2.143	2	2	2.5
	Homo	F	3	1.563	1.75	1.6	1	2.286	2	2	3
	Homo	F	4	1.625	2	1.2	1.333	2.571	2.5	2.333	3
	Homo	F	4	2.375	2.125	2.4	3	2.571	3	2.333	2.5
	Homo	F	4	2	2.25	2	1.333	2.286	2	2.333	2.5
	Homo	F	4		1.75			2.429	3	1.667	3
	Homo	F	4	2.125	2.375	2	1.667	2.571	2.5	2.667	2.5
	Homo	F	4	1.938	2	1.8	2	2.429	2.5	2.333	2.5
	Homo	F	4	1.813	1.75	1.8	2	2.429	3	2.333	2
	Homo	F	4	1.625	1.625	1.8	1.333	2.143	3	1.667	2
	Homo	F	4	1.188	1.125	1.4	1		2		3
	Homo	F	4	1.875	1.875	1.6	2.333	2.429	3	2	2.5
	Homo	F	4	2.25	2.375	2.4	1.667		3.5		3
	Homo	F	4	1.938	2.125	1.8	1.667	2.286	2	2.333	2.5
	Homo	F	4	2.2	2.5	1.5	2.333	1.429	1	1.333	2
	Homo	F	4				1	1.667	1.5		2.5
	Homo	F	4	1.875	2.375	1.8	0.667	2.286	3	2	2
	Homo	F	4	2.188	2.25	2.4	1.667	2.286	3	2	2
	Homo	F	4	2	1.875	2		2.143	2.5	2	2
	Homo	F	4	1.813	2.125	1.8	1	2.429	2.5	2	3
	Homo	F	4	0.938	1	0.6	1.333	1.714	1.5	2.333	1
	Homo	F	4	2.188	2.125	1.6	3.333	2.571	2.5	2.333	3
	Homo	F	4	1.563	1.5	1.6	1.667	2.143	2	2.333	2
	Homo	F	4	1.938	2	2.2	1.333	2.286	2.5	1.667	3
	Homo	F	4			2.4	2.667	2.143	2	2	2.5
	Homo	F	4	1.75	1.75	1.8	1.667	2.667	2.5		3
	Homo	F	5	2.438	2.625	2.6	1.667	2.143	2	2.333	2
	Homo	F	5	1.938	1.75	2.4	1.667	1.833	2.5	1.667
	Homo	F	5	1.938	2	2	1.667	2.571	3	2.333	2.5
	Homo	F	5	1.813	1.875	2	1.333	2.714	3	3	2
	Homo	F	5		1.875	1.5		2	2	1.333	3
	Homo	F	5	1.813	1.625	2	2	2.143	1.5	2	3
	Homo	F	5	2.625	2.625	2.4	3	2.714	3	2	3.5
	Homo	F	5	1.75	1.875	1.4	2	2.857	3	2.667	3
	Homo	F	5	1.875	1.75	1.8	2.333	2.571	2.5	2.333	3
	Homo	F	5		2.5			2.714	3.5	3	1.5
	Homo	F	5	1.4	1.75	1		1.571	2	1.333	1.5
	Homo	F	6	2.375	2	2.6	3	2.571	2.5	2	3.5
	Homo	F	6	2.25	2.375	2	2.333	3	3	3	3
	Homo	F	6			2.5		1.857	1.5	2	2
	Homo	F	6	1.375	1.25	1.8	1	1.714	2.5	1.333	1.5
	Homo	F	6			2.25	1	1.857	2	1.667	2
	Homo	F	6	1.75	2	1.8	1	3	2	3.333	3.5
	Homo	F	6	1.733	1.625	1.75	2	2.143	3	1.333	2.5
	Homo	F	6	2.563	2.5	2.6	2.667	3	3.5	3
	Homo	F	6	2.688	2.875	2.6	2.333	3	3	3	3
	Homo	F	6		1.5	1		2.143	1.5	2	3
	Homo	F	6	2.063	2.125	2.4	1.333	2.571	2	2.667	3
	Homo	F	6	2.375	2.375	2.4	2.333	2.714	3	2.333	3
	Homo	F	6	1.938	1.875	2.4	1.333	2.857	3	2.667	3
	Homo	F	6	1.563	1.5	1.6	1.667	2.286	2.5	1.667	3
	Homo	F	6	2.563	2.5	2.2	3.333	3	3.5	2.333	3.5
	Homo	F	6	1.75	1.875	1.6	1.667	2.143	2.5	1.667	2.5
	Homo	F	6		2.375			2.714	3	2.667	2.5
	Homo	F	6	2.813	3	2.8	2.333	3.571	4	3	4
	Homo	F	6	1.438	1.375	1.8	1	1.833	1.5	1.667
	Homo	F	6	1.688	1.75	2	1		3
	Homo	F	6	1.375	1.125	1.2	2.333	2	1.5		2
	Homo	F	6	2.5	2.5	2.4	2.667	2.714	2.5	2.333	3.5
	Homo	F	7	1.563	1.75	1.8	0.667	2.286	2.5	1.667	3
	Homo	F	7	1.5	1.5	1.6	1.333	2.143	1	2.667	2.5
	Homo	F	7	1.875	2	2	1.333	2.571	2.5	2.333	3
	Homo	F	7	2.133	2	2	2.667	2.429	2.5	2.333	2.5
	Homo	F	7	2.125	2	2.6	1.667	2.857	3	2.667	3
	Homo	F	7	2.813	2.625	3.2	2.667	2.286	3.5	1.667	2
	Homo	F	7	1.563	1.875	1.6	0.667	1.833	2.5	1.667
	Homo	F	7	2.188	2.625	1.8	1.667	2.857	3	2.333	3.5
	Homo	F	7	2.125	2.125	2.4	1.667	2.857	3	2.667	3
	Homo	F	7	2.133	2	2.6
	Homo	F	7	1.933	1.5	2.25	2.667	1.571	1	1.667	2
	Homo	F	7	2.313	2.125	2.4	2.667	2.143	3	1.333	2.5
	Homo	F	7	2.75	2.5	3	3	2.571	2.5	2.667	2.5
	Homo	M	1	0.733333	1	0.8	0	0.714286	0.5	1	0.5
	Homo	M	1	1.4	1.85714	1.2	0.666667	1.66667	2	1.33333
	Homo	M	1	0.866667	1	1	0.333333	1.16667	1.5		1
	Homo	M	1	0.6	0.714286	0.8	0	1.14286	1.5	1	1
	Homo	M	1	1.35714	1.71429	1.5	0.333333	1	1	1	1
	Homo	M	1			0.4	0.333333	0.833333	1	0.666667
	Homo	M	1				0.666667		1.5
	Homo	M	1	1.46667	1.71429	1.6	0.666667	1.57143	2	1.33333	1.5
	Homo	M	1	1.1875	1.5	1	0.666667		0.5
	Homo	M	1	1.3125	1.125	1.6	1.33333	2.16667	2	2.33333
	Homo	M	1	0.733333	1	0.5	0.333333	1.28571	2	1	1
	Homo	M	1	1	1.57143	0.5	0.333333	0.714286	1	0.666667	0.5
	Homo	M	1	0.875	1.125	1	0	0.714286	1.5	0.333333	0.5
	Homo	M	1	1.06667	1.42857	1	0.333333	1.14286	1.5	1	1
	Homo	M	1	1.4	1.42857	1.6	1	1	1.5	0.666667	1
	Homo	M	1	1	0.714286	1.6	0.666667	0.857143	1	0.666667	1
	Homo	M	1		1			1	1.5	0.666667
	Homo	M	1	0.8125	0.875	0.8	0.666667	0.714286	1	0.666667	0.5
	Homo	M	1	1	1.125	1.2	0.333333	0.833333	1	0.666667
	Homo	M	1	0.5625	0.75	0.6	0	0.857143	1	0.666667	1
	Homo	M	1	1.3125	1.5	1.2	1	0.857143	1	1	0.5
	Homo	M	1	1.4375	1.625	1.6	0.666667	1.57143	2	2	0.5
	Homo	M	1	1.6	2	1.2	1.33333	1	1	1	1
	Homo	M	1	1.125	1.125	1.4	0.666667		2
	Homo	M	1	0.666667	1	0.6	0		0
	Homo	M	1	1	1.25	1.2	0	1	2	1	0
	Homo	M	1	1.5	1.5	1.8	1				1.5
	Homo	M	1	1.375	1.75	1.2	0.666667	0.571429	1	0.333333	0.5
	Homo	M	1	0.785714	0.875	0.75		1	1	1	1
	Homo	M	1	1.6875	1.875	1.6	1.33333	2	2.5	1	3
	Homo	M	1	1.125	1.25	1	1	1.16667	1		1.5
	Homo	M	1	1	1.14286	1	0.666667	1	1.5	1	0.5
	Homo	M	1	1.25	1.25	1.6	0.666667	1.42857	1.5	1	2
	Homo	M	1	1.1875	1.375	1	1	0.714286	0.5	0.333333	1.5
	Homo	M	1	1.6875	1.875	2	0.666667	1.5	2		1.5
	Homo	M	1	1.53333	2	1.6	0.333333	1.33333	1.5	1.33333
	Homo	M	1	0.866667	0.714286	1.2	0.666667	1.14286	1	1.66667	0.5
	Homo	M	1	1.46667	1.42857	1.8	1	1.71429	2	2	1
	Homo	M	1	1.06667	1.57143	0.6	0.666667	1	1.5	1
	Homo	M	1	1.625	2	1.4	1	1.33333	2		1
	Homo	M	1		1.28571	2		1	1.5	1	0.5
	Homo	M	1						1.5
	Homo	M	1	1		1.2	1.66667	1.14286	1	1	1.5
	Homo	M	1	1.1875	1.5	1	0.666667	2	2	1.33333	3
	Homo	M	1	1.5625	1.875	1.8	0.333333	1.42857	2	1.33333	1
	Homo	M	1	1.0625	1.125	1.6	0	0.714286	1	1	0
	Homo	M	1	1.4375	1.375	1.6	1.33333	1.14286	1.5	1	1
	Homo	M	1	1.3125	1.25	1.2	1.66667	1.5	2	1.66667
	Homo	M	1	2.3125	2.75	1.8	2	3	2	3.33333	3.5
	Homo	M	1	2	2.25	2.25	1	2.57143	2.5	2.66667	2.5
	Homo	M	1	1.1875	1.25	1.2	1	1.14286	1.5	1	1
	Homo	M	1	1.4	1.375	1.75	1	1.57143	2	1	2
	Homo	M	1	1.0625	1	1.2	1	1.71429	2	1.66667	1.5
	Homo	M	1	1.5	1.875	1.4	0.666667	1.14286	1.5	1	1
	Homo	M	1	1.625	1.75	2	0.666667	1.42857	2	1.33333	1
	Homo	M	1		2.25				2
	Homo	M	1	1.21429	1.75	0.75		1.71429	1.5	2	1.5
	Homo	M	1	1.5625	1.625	1.6	1.33333	1.71429	2	1.33333	2
	Homo	M	1	1.4375	1.875	1.4	0.333333	2	2	2
	Homo	M	1	1.4	1.57143	1.4	1	1.57143	2	1.33333	1.5
	Homo	M	1	1.3125	1.5	1.6	0.333333	1.42857	1	1.33333	2
	Homo	M	1	1.0625	1.25	1.2	0.333333	1.14286	2	1	0.5
	Homo	M	1	1.0625	1	1.2	1	2	2	1.66667	2.5
	Homo	M	1	1.4375	1.375	1.6	1.33333	1.71429	2	1.66667	1.5
	Homo	M	2	1.53333	1.71429	1.8	0.666667	1.28571	1	1.66667	1
	Homo	M	2	1.875	2	1.8	1.66667	1.33333	2	0.666667
	Homo	M	2	1.1875	1	1.6	1	0.714286	1.5	0.666667	0
	Homo	M	2	2.0625	2.25	2.2	1.33333	2	2.5	2	1.5
	Homo	M	2	1.5	1.75	1.8	0.333333	1.85714	2	2.33333	1
	Homo	M	2	1.5	1.375	1.8	1.33333	1.57143	2	1.33333	1.5
	Homo	M	2	1.66667	1.875	1.5	1.33333		2.5
	Homo	M	2	1.5625	1.5	1.6	1.66667	1.42857	1.5	1.66667	1
	Homo	M	2	2.125	2.25	2.2	1.66667	2.14286	2.5	2	2
	Homo	M	2	1.8125	1.875	1.8	1.66667	1.85714	2.5	1.66667	1.5
	Homo	M	2	1.6875	1.875	1.4	1.66667	3	2.5	2.66667	4
	Homo	M	2	1.375	1	1.8	1.66667	1.42857	2.5	0.333333	2
	Homo	M	2	2.125	2.375	2	1.66667	3	2.5	3.33333
	Homo	M	2	2.13333	2.25	2.4	1	2.42857	3	2.33333	2
	Homo	M	2	1.6875	1.75	2	1	2.28571	2	2.66667	2
	Homo	M	2	1.66667	1.57143	2.6	0.333333	2.28571	2	2.66667	2
	Homo	M	2	1.3125	0.875	2	1.33333	2.14286	2	2	2.5
	Homo	M	2	2.1875	2.125	2	2.66667	2.14286	2.5	2.33333	1.5
	Homo	M	2	2.13333	2.375	2.25	1.33333	1.85714	1.5	2	2
	Homo	M	2	1.4375	1.25	1.6	1.66667	1.16667	1		1.5
	Homo	M	2	2.1875	2.375	2.4	1.33333	2	2.5	2	1.5
	Homo	M	2	1.6	1.75	1.6		1.85714	2	1.66667	2
	Homo	M	2	1.625	1.375	2	1.66667	2.83333	2.5		3
	Homo	M	2	1.625	1.5	2.6	0.333333	1.85714	2	2	1.5
	Homo	M	2	1.3125	1.125	2	0.666667	1.85714	2	1.66667	2
	Homo	M	2	1.625	2	1.4	1	1.85714	2	1.66667	2
	Homo	M	2	1.625	1.75	1.8	1	1.85714	2	2	1.5
	Homo	M	2	1.75	1.625	2	1.66667	1.85714	2.5	1.66667	1.5
	Homo	M	2	1.25	1.125	1.8	0.666667	2.14286	2	2.66667	1.5
	Homo	M	2	1.66667	2	1.75	0.666667			2
	Homo	M	2	2.0625	1.75	2.4	2.33333	1.85714	2.5	1.33333	2
	Homo	M	2	1.875	2.125	2	1	2.14286	2.5	1.66667	2.5
	Homo	M	2	1.5	1.625	1.4	1.33333	1.85714	2.5	1.66667	1.5
	Homo	M	2	1.3125	1.125	2	0.666667	1.83333	2		2
	Homo	M	2	2.1875	2.25	2.4	1.66667	2.42857	2.5	2	3
	Homo	M	2	2.0625	2	2	2.33333	2.85714	2.5	3	3
	Homo	M	2	2.1875	2.25	2.4	1.66667	2.42857	2	2.66667	2.5
	Homo	M	2	1.8125	1.625	2.2	1.66667	1.5	1.5	1.66667
	Homo	M	2	1.875	1.875	2.2	1.33333	1.28571	2.5	0.666667	1
	Homo	M	3	2.33333	2.375	2.25	2.33333	1.85714	2	1.66667	2
	Homo	M	3	1.875	1.875	2.2	1.33333	1.85714	2.5	2	1
	Homo	M	3	1.86667	2	2	1.33333	1.71429	1.5	2	1.5
	Homo	M	3	2.0625	2	2.4	1.66667	2	2.5	1.66667	2
	Homo	M	3			2.6	2	1.85714	2	1.66667	2
	Homo	M	3	1.75	2	1.6	1.33333	1.71429	2	1.66667	1.5
	Homo	M	3	1.33333	1.28571	1.6	1	1.42857	2.5	1.33333	0.5
	Homo	M	3			1.4	0.666667	1.42857	2.5	1	1
	Homo	M	3	1.4375	1.75	1.4	0.666667	1	1.5	1	0.5
	Homo	M	3	1.8125	2.25	1.2	1.66667	2	2.5	1.66667	2
	Homo	M	3			1.25	1.66667	2.14286	3	2	1.5
	Homo	M	3	1.5625	1.875	1.4	1	1.71429	2	1.33333	2
	Homo	M	3	1.5	1.125	2.4	1	1.71429	2.5	1.33333	1.5
	Homo	M	3	1.8125	1.625	2	2	2	2.5	2	1.5
	Homo	M	3	2.125	2.5	2.4	0.666667	1.85714	2	2	1.5
	Homo	M	3	1.14286	1.5	0.8			1.5
	Homo	M	3	1.5	1.5	2		1.71429	2	1	2.5
	Homo	M	3	1.33333	1	1.8	1.33333	0.714286	1	0.333333	1
	Homo	M	3	0.6875	0.5	0.8	1	1.42857	2	0.333333	2.5
	Homo	M	3	2.125	2.125	2.4	1.66667	2.14286	2.5	2	2
	Homo	M	3	1.625	1.5	1.8	1.66667	1.28571	1.5	1	1.5
	Homo	M	3	1.75	2	1.4	1.66667	2	2.5	1.66667	2
	Homo	M	3		0.428571			1.28571	2.5	0.333333	1.5
	Homo	M	3	1.5625	2	1.4	0.666667	1.71429	2	1.66667	1.5
	Homo	M	3	2.125	2.25	2	2	2.57143	2	3	2.5
	Homo	M	3	1.75	1.75	2.4	0.666667	1.16667	2	1
	Homo	M	3	2.06667	1.875	2.25	2.33333	1.85714	3	1.66667	1
	Homo	M	3	2.4375	2.5	2.2	2.66667	1.71429	2	1.66667	1.5
	Homo	M	3	2.125	2.25	2.2	1.66667	2	2	2	2
	Homo	M	3	1.25	1.375	1.4	0.666667	1.71429	2	1.33333	2
	Homo	M	3	1.625	1.5	1.6	2	2.16667	2.5		1.5
	Homo	M	3	1.3125	1.375	1.4	1	1	1	1	1
	Homo	M	3	1.6875	1.75	1.8	1.33333	2	2		2.5
	Homo	M	3	1.8125	1.75	2	1.66667	1.85714	2	2	1.5
	Homo	M	3	2.0625	2	1.8	2.66667	3	3	3	3
	Homo	M	3	1.625	1.625	1.8	1.33333	2.14286	2.5	1.66667	2.5
	Homo	M	3	1.4375	1.25	1.6	1.66667	1.85714	2	1.66667	2
	Homo	M	3			2	1	3.14286	2.5	3.33333	3.5
	Homo	M	3	1.9375	2	2.2	1.33333	2	2	2	2
	Homo	M	3	2.25	2.25	2.2	2.33333	2.42857	2.5	2.33333	2.5
	Homo	M	3	1.9375	1.75	2.2	2		1.5
	Homo	M	3	2.1875	2.375	2	2	2.71429	2.5	2.66667	3
	Homo	M	3				1.66667
	Homo	M	3	2.1875	1.75	2.2	3.33333	3.42857	3.5	3.66667	3
	Homo	M	3	1.3125	0.875	1.8	1.66667	2	2.5	1.66667	2
	Homo	M	3	1.625	1.75	1.8	1	1.85714	2	2	1.5
	Homo	M	3	0.4375	0.25	0.8	0.333333		1.5
	Homo	M	3	1.6875	1.625	1.2	2.66667	2.42857	2.5	1.66667	3.5
	Homo	M	3	2.0625	2.125	2	2	2.57143	3	2.33333	2.5
	Homo	M	3	1.875	1.75	2.4	1.33333	1.85714	2	2	1.5
	Homo	M	3	1.6	1.375	1.8		1.85714	2	2	1.5
	Homo	M	3	1.6875	2	1.6	1	2.16667	2		2
	Homo	M	3	1.75	1.625	2.2	1.33333	1.28571	1	1.66667	1
	Homo	M	3	2.4375	2.125	3.4	1.66667	2.42857	2.5	2	3
	Homo	M	3	1.9375	2	2	1.66667	2.14286	3	1.66667	2
	Homo	M	3	1.875	1.75	2.2	1.66667	2.14286	3	1.33333	2.5
	Homo	M	4	2.5	2.375	3.2	1.66667	2.66667	3	2.5	2.5
	Homo	M	4	1.625	1.25	2.2	1.66667	3	3	2.33333	4
	Homo	M	4	1.75	2.125	1.8	0.666667	1.71429	1	2	2
	Homo	M	4	1.75	1.75	1.8	1.66667	2.42857	2.5	2	3
	Homo	M	4	1.1875	1.25	1.4	0.666667	1.71429	2	1.66667	1.5
	Homo	M	4	1.625	1.125	2	2.33333	2.14286	2	2.33333	2
	Homo	M	4	2.75	2.875	2.8	2.33333	2.85714	3	2.33333	3.5
	Homo	M	4	1.5625	1.375	2.2	1	1.71429	1.5	1.66667	2
	Homo	M	4	1.6875	1.875	1.6	1.33333	2.14286	3	2	1.5
	Homo	M	4	2.3125	2.5	2	2.33333	2.28571	2	2.33333	2.5
	Homo	M	4	1.75	1.875	2.2	0.666667	1.71429	2.5	1.66667	1
	Homo	M	4	2.6875	2.25	3.4	2.66667	3.14286	3.5	3	3
	Homo	M	4	2.33333	2.5	1.75	2.66667	3.14286	3.5	3.33333	2.5
	Homo	M	4	1.33333	1.25	1.75	1	2	2	2	2
	Homo	M	4	2.8125	2.625	2.6	3.66667	3.42857	3	3.33333	4
	Homo	M	4	3.25	3.5	2.8	3.33333	3.85714	4	3.66667	4
	Homo	M	4	2.21429	2.125	2.5		2.28571	2.5	2.33333	2
	Homo	M	4	2.5	2.5	2.6	2.33333	2.5	3	2.33333
	Homo	M	4	2.5	2.625	2.4	2.33333	1.85714	2	1.33333	2.5
	Homo	M	4	1.6875	1.75	1.8	1.33333	2.14286	2	2	2.5
	Homo	M	4	2.125	2.375	1.6	2.33333	2.71429	2.5	2.66667	3
	Homo	M	4	2.375	2.625	2	2.33333	3	3	2.66667	3.5
	Homo	M	4	1.625	1.375	2	1.66667	1.85714	2.5	2	1
	Homo	M	4	2.5625	2.25	3	2.66667	3	3	3	3
	Homo	M	4	2.25	2.25	2.6	1.66667	2.14286	3	1.33333	2.5
	Homo	M	4	2.125	2.25	2	2	2.28571	3	2	2
	Homo	M	4	1.6875	1.375	2	2	1.85714	2	1.33333	2.5
	Homo	M	4	1.625	1.75	1	2.33333	2.28571	2.5	2.33333	2
	Homo	M	4	1.5	1.5	1.8	1	1.66667	1	1.66667
	Homo	M	4					2.42857		2.66667	2
	Homo	M	4	2.5	2.25	2.4	3.33333	3	3.5		2.5
	Homo	M	4	1.6875	1.5	2.4	1	2.28571	2.5	2.33333	2
	Homo	M	4	2.25	2.125	2.6	2	2.28571	3	2.33333	1.5
	Homo	M	4	2.875	2.375	3.2	3.66667	3.14286	3	3	3.5
	Homo	M	4	3	3.125	3	2.66667	2.85714	3	2.66667	3
	Homo	M	4	2.33333	1.57143	2.8	3.33333	3.57143	3.5	3.33333	4
	Homo	M	4	2.5	2.875	2	2.33333	2.85714	3	2.33333	3.5
	Homo	M	4		2	1.75		2.42857	2.5		3.5
	Homo	M	4	2.0625	2.125	2	2		1.5		2.5
	Homo	M	4	2.9375	3	2.6	3.33333	3.42857	3.5	3	4
	Homo	M	4	2.375	2	2.6	3	2.28571	2.5	2	2.5
	Homo	M	4	2.0625	2.125	1.6	2.66667	2.33333	3	2.33333
	Homo	M	4	1.6875	1.625	1.6	2	2.33333	1.5		3
	Homo	M	4	2.375	2.375	2	3		3
	Homo	M	4	1.6875	1.375	1.8	2.33333	2.28571	2.5	1.66667	3
	Homo	M	4	2.625	2.75	2.4	2.66667	2.14286	3	2.66667	0.5
	Homo	M	4	2.86667	2.5	3.5	3	2	2.5	1.66667	2
	Homo	M	4	1.9375	2.125	2	1.33333	2.42857	3	1.66667	3
	Homo	M	4	2.25	2.5	1.8	2.33333	2	3	1.33333	2
	Homo	M	4	1.625	1.75	1.6	1.33333	1.85714	2	1.66667	2
	Homo	M	5	1.75	1.375	2	2.33333	1.5	2		1.5
	Homo	M	5	1.8125	1.625	2	2	3.28571	3.5	3	3.5
	Homo	M	5	2	2.125	1.8	2				2.5
	Homo	M	5		1.14286		2.33333			1.33333
	Homo	M	5	2.86667	2.75	3	3	2.42857	2.5	2	3
	Homo	M	5	1.6875	1.5	1.8	2	1.71429	2	1.33333	2
	Homo	M	5	2.5625	2.5	2.4	3	2.57143	2.5	2.33333	3
	Homo	M	5	2.0625	2	2	2.33333	2.28571	2.5	2	2.5
	Homo	M	5	2.375	2	2.8	2.66667	2.71429	3	2.66667	2.5
	Homo	M	5		3.42857			2.14286	3	1.33333	2.5
	Homo	M	5	3.0625	3.125	3	3	3.42857	3.5	3.33333	3.5
	Homo	M	5	2.9375	3	2.8	3	2.71429	3	2.33333	3
	Homo	M	5	1.93333	1.875	1.8		2.71429	3.5	2.33333	2.5
	Homo	M	5	2.8125	3.375	1.8	3	3.71429	4	3.33333	4
	Homo	M	5	2.5	2.625	2.6	2	2.42857	3	2	2.5
	Homo	M	5	1.0625	1.125	0.8	1.33333	1.28571	1.5	1.33333	1
	Homo	M	5	2	2.5	1.2	2	2.71429	3	2	3.5
	Homo	M	5	2.6875	2.5	2.6	3.33333	3.42857	4	2.66667	4
	Homo	M	5	3.4375	3.375	3.4	3.66667	2.83333	3.5		3
	Homo	M	5	1.9375	2	1.8	2	2.42857	3.5	1.33333	3
	Homo	M	5	1.6875	1.625	2	1.33333	2.42857	1.5	3	2.5
	Homo	M	5	2	1.75	2.2	2.33333	1.85714	2	1.66667	2
	Homo	M	5	2.625	2.5	3.2	2	2.42857	2.5	2.33333	2.5
	Homo	M	5	2.5625	2.625	2.6	2.33333	1.83333	3		1
	Homo	M	5						3
	Homo	M	5	2.875	2.625	3	3.33333	3.42857	3.5	3	4
	Homo	M	5	2.9375	3.125	2.4	3.33333	3.33333	4	3
	Homo	M	5	1.125	1.375	1	0.666667	1.28571	1	1.33333	1.5
	Homo	M	5	1.6875	1.5	1.8	2	1.71429	1.5	2	1.5
	Homo	M	5	2.6875	2.625	2.8	2.66667	2.83333	3.5		2
	Homo	M	5	3.0625	2.875	3.2	3.33333	3.14286	3.5	2.33333	4
	Homo	M	5	2.75	2.5	3.2	2.66667	3.14286	3.5	3	3
	Homo	M	6	2.25	2	2	3.33333	2.57143	3	2	3
	Homo	M	6	2.5625	2.5	2.4	3	3	3.5	3	2.5
	Homo	M	6	2.0625	2.25	1.6	2.33333	2.57143	3.5	2	2.5
	Homo	M	6	2.625	2.5	2.8	2.66667	2.42857	3	2	2.5
	Homo	M	6	2.5	2	2.8	3.33333	3.14286	3.5	3	3
	Homo	M	6	2.875	3	3	2.33333	2.85714	3.5	2.33333	3
	Homo	M	6	2.5	2.375	2.4	3	3.16667	4	3.33333
	Homo	M	6	2	1.875	2.2	2	1.71429	2.5	1.33333	1.5
	Homo	M	6	2.8125	2.375	3.6	2.66667	3	3	2.66667	3.5
	Homo	M	6	1.73333	1.375	2.5	1.66667	2	3.5	1.33333
	Homo	M	6	2.5	2.25	2.4	3.33333	3.42857	3.5	3.33333	3.5
	Homo	M	6	1.5625	0.875	2.4	2	1.71429	2.5	1.33333	1.5
	Homo	M	6	1.9375	1.75	1.6	3	2.14286	3.5	1.66667	1.5
	Homo	M	6	3.125	2.875	3.4	3.33333	3.57143	4	3.66667	3
	Homo	M	6	2.4375	2.75	2	2.33333	3	3	3.33333	2.5
	Homo	M	6	2.06667	2.25	2	1.66667	3.42857	3	3.33333	4
	Homo	M	6	2.5625	2.25	2.8	3	2.28571	3	2	2
	Homo	M	6	2.1875	2.5	1.8	2	2.71429	3.5	2.33333	2.5
	Homo	M	6	2.1875	1.875	2.4	2.66667	2.57143	3	2.33333	2.5
	Homo	M	6	2.9375	3.125	2.6	3	3	3.5	3	2.5
	Homo	M	6	2.625	2.375	2.8	3	3.57143	3.5	4	3
	Homo	M	6		1			1.33333	1	1.66667
	Homo	M	7		2.375	2.75		2.85714	3.5	3	2
	Homo	M	7	3	2.875	3	3.33333	2.71429	3	2	3.5
	Homo	M	7	2.4375	2.375	2.4	2.66667	2.28571	2.5	2	2.5
	Homo	M	7	2.375	2.375	2.6	2	2	2.5	2	1.5
	Homo	M	7	2.5625	2.625	2.4	2.66667	3.14286	3.5	3	3
	Homo	M	7	2.0625	1.875	2.4	2	2.57143	3	2.33333	2.5
	Homo	M	7	1.625	1.625	1.4	2	2.57143	2.5	3	2
	Homo	M	7	1.4375	1.375	1.2	2	2.42857	3	2	2.5
	Homo	M	7	1.8	1.5	1.8		2.28571	2.5	2.33333	2
	Homo	M	7	2.4375	2.25	2.4	3	2.42857	3	2.66667	1.5
	Homo	M	7	2.4375	2.5	2.2	2.66667	2.42857	3.5	1.66667	2.5
